# Supplementary material for: Chromatin interaction-based annotation of regulatory elements reveals dynamic promoter-enhancer interactions in lymphocyte development
Source: iScience. 2025 Jun 9;28(7):112855. doi: 10.1016/j.isci.2025.112855 (PMC12275072; doi:10.1016/j.isci.2025.112855)
Supplement: Table S1. Supplemental data — (A) Information about datasets. (B) B- and T-lineage specific gene sets. (C) Output from ICE-A TF co-occupancy analysis for B cell specific target genes. (D) Output from ICE-A TF co-occupancy analysis for T cell specific target genes. (E) Guide information for inactivation of putative EBF1 targets. (F) Cell counts from EBF1 target inactivation experiment. (G) Information about elements with EBF1 dependent regulation. (H) Information about alternative promoters of T-lineage distal elements. [file mmc2.xlsx]

## Sheet: Table S1A
Supplemntary table 1A
Information about datasets used in this study
Data	Data type	Celltype(s)	GEO	Study	Figure(s)	Format	Processing	Tool	Preprocessing script	Additional information
ChIP-seq H3K27ac	ChIP-seq	K562	GSM733656	ENCODE Project Consortium	1A-C	broadPeaks
HiChIP H3K27ac	HiChIP	K562	GSM2705043-GSM2705045	Mumbach et al. (2017)	1A-C	validPairs (HiC-pro output)	Interaction calling	FitHiChIP (v9.1)	FitHiChIP_configfile_GSM2705044_K562_HiChIP_H3K27ac.txt
K562 enhancers		K562		Fulco et al. (2019)	1A-C	Excel file
PLAC-seq H3K4me3	PLAC-seq	HCT-116, A549	GSE161873	Chen et al. (2022)	1E-F	BedPE				Downsamples to equal numbers of total interactions based on interaction score.
HCT-116 essential enhancers		HCT-116		Chen et al. (2022)	1E-F	Excel file				Filtered for essential gene within 2Mb.
HCT-116 essential genes		HCT-116		Chen et al. (2022)	1E-F	Excel file
RNA-seq lymhoid populations	RNA-seq	LTHSC CD34-, LTHSC34+ STHSC, MPP4, CLP, FrA, FrBC, FrE, DN1, DN2a, DN2b, DN3	GSE122597	Yoshida et al. (2019)	2A,3A, S2, S3A	fastq	Trimming	TrimGalore (v0.6.4)	rnaseq_star_rsem_PE_sample_processing.sh	Reference genome: mm10 (mm10.gencode.GRCm38.p5.vM15). *.Aligned.toTranscriptome.rsem.out.genes.results used for downstream analysis.
							Mapping	STAR (v2.7.3)
							Transcript quantification	RSEM (v1.3.0)
ATACseq 230238	ATAC-seq	230238 (B progenitor cell line)	GSE162858	Strid et al (2021)	2B-F, S2	fastq	Preprocessing & Peak calling	ENCODE ATAC-seq pipeline (https://github.com/ENCODE-DCC/atac-seq-pipeline, v2.1.2)	atac_230238_PE.json	Refernece genome: mm10, IDR optimal peak set used for downstream analysis.
ATAC-seq P2C2	ATAC-seq	Scid.adh.2C2 (T progenitor cell line)	GSE93755	Ungerbäck et al. (2018)	2B-F,4A-D, S2	fastq	Preprocessing & Peak calling	ENCODE ATAC-seq pipeline (https://github.com/ENCODE-DCC/atac-seq-pipeline, v2.1.2)	atac_p2c2_PE.json	Refernece genome: mm10, IDR optimal peak set used for downstream analysis.
H3K4me3 PLAC-seq 230238	PLAC-seq	230238 (B progenitor cell cell line)	GSE162858	Strid et al (2021)	2B-F, S2	2D-bed				Interactions: GSE162858_230238_H3K4me3_FitHiChIP.interactions_FitHiC_Q0.05_MergeNearContacts.bed.txt.gz
H3K4me3 PLACseq P2C2	PLAC-seq	Scid.adh.2C2 (T progenitor cell line)	GSE279961	This study	2B-F, 4A-D, S2	fastq	Trimming	TrimGalore (v0.6.7)	P2C2_H3K4me3-config-hicpro.txt, FitHiChIP_configfile_CoverageBias_230238_H3K4me3.txt, FitHiChIP_configfile_CoverageBias_230238_H3K4me3_all2all.txt	Reference genome mm10 (GRCm38)
							Valid pairs generation	HiC-Pro(v2.11.4)
							Interaction calling	FitHiChIP (v9.1)
ChIP-seq EBF1	ChIP-seq	230238 (B progenitor cell line)	GSE159957	Somasundaram et al. (2021)	2E-F,3A-B, 3D-F,4D, S3C	bed				Peaks: GSE159957_230_238_a_Ebf1_IDR-peaks.txt.gz
ChIP-seq PAX5	ChIP-seq	230238 (B progenitor cell line)	GSE126375	Okuyama et al. (2019)	2E-F,4D, S3A	bed				Peaks: GSE126375_Peaks-230-238-a-Pax5-vs-Input.txt.gz
Cut&Run TCF7	Cut&Run	Scid.adh.2C2 (T progenitor cell line)	GSE131673	Astori et al. (2020)	2E-F, S3A	narrowPeak				Peaks: GSE131673_Scid.ahd.2C2.TCF1_CnR.peaks.narrowPeak.gz
ChIP-seq GATA3	ChIP-seq	Scid.adh.2C2 (T progenitor cell line)	GSE93755	Ungerbäck et al. (2018)	2E-F, S3A	bed				Peaks: GSE93755_Scid.adh.2c2_Mock_aGATA3_HOMER_IDR_peaks.csv.gz
RNA-seq WT/Ebf1KO	RNA-seq	FL WT/Ebf1KO ProB	GSE92434	Strid et al (2021)	3B-D, 3F,S3D	txt				Normalized counts:GSE92434_Analyze-repeats-FL-ProB-WT-EKO-PKO-mm10-count-exons-Condense-genes-with-adjust.txt, Differtial genes:GSE92434_Down_EKO_vs_WT.txt/GSE92434_Up_EKO_vs_WT.txt.
RNA-seq degradation	RNA-seq	ProB		Zolotarev et al. (2022)	3E, S3D	excel file				Dataset S01
ATAC-seq WT/Ebf1KO	ATAC-seq	FL WT/Ebf1KO ProB	GSE92434	Strid et al (2021)	3D,4A-D, S3C	fastq	Preprocessing & Peak calling	ENCODE ATAC-seq pipeline (https://github.com/ENCODE-DCC/atac-seq-pipeline, v2.1.2)	atac_SE_WT.json, atac_SE_Ebf1KO.json	Refernece genome: mm10, IDR optimal peak set used for downstream analysis.
H3K4me3 PLACseq WT/Ebf1KO ProB	PLAC-seq	FL WT/Ebf1KO ProB	GSE159957	Somasundaram et al. (2021)	4A-D	fastq	Trimming	TrimGalore (v0.6.7)		Reference genome mm10 (GRCm38)
							Valid pairs generation	HiC-Pro(v2.11.4)
							Interaction calling	FitHiChIP (v9.1)
ChIP-seq H3K4me3 WT/Ebf1KO	ChIP-seq	FL WT/Ebf1KO ProB	GSE162858	Jensen et al. (2018)	4A-D	fastq	Trimming	TrimGalore (v0.6.7)	20240209_ChIPseq_GSE162858_H3K4me3_preprocessing.txt	Reference genome mm10 (GRCm38)
							Mapping	Bowtie2 (v.2.4.4)
							Bigwig generation	Deeptools (v1.9)
							Peak calling + IDR	https://github.com/Tingvall/macs2_idr	20240214_ChIPseq_GSE162858_H3K4me3_peakcalling_narrow.txt	IDR optimal peak set used for downstream analysis.
ChIP-seq H3K4me3 P2C2	ChIP-seq	Scid.adh.2C2 (T progenitor cell line)	GSE279957	This study	4A-D	fastq	Trimming	TrimGalore (v0.6.7)	20240917_ChIPseq_P2C2_H3K4me3_preprocessing.txt	Reference genome mm10 (GRCm38)
							Mapping	Bowtie2 (v.2.4.4)
							Bigwig generation	Deeptools (v1.9)
							Peak calling + IDR	https://github.com/Tingvall/macs2_idr	20240917_ChIPseq_P2C2_H3K4me3_peakcalling_narrow.txt	IDR optimal peak set used for downstream analysis.

## Sheet: Table S1B
Supplemntary table 1B
B- and T-lieange specific gene sets (based on figure 2A)
B lineage	T lineage
Heyl	Gm15663
Prep	Fndc1
Cnn1	Or6b13
Nkd2	Clec11a
Gpam	Rab27a
Rragd	Ly6c1
Elof1	Celsr1
Alpl	Prrg1
Camk1g	Ms4a6b
Bcat1	Anxa2
H4c4	Dipk2a
Sit1	Gbp8
Id3	Gbp6
Plxdc1	Casp6
Lef1	Fhl2
Camk2b	Ahr
Cacna1b	Abcb9
Tifa	Angptl2
Bfsp2	Mcub
Thbd	Tubb3
Prlr	Themis
Rsph9	Bcl11b
P2rx3	Khdc1a
Rnase12	Nebl
Spp1	Skap1
Adamts7	Tcte1
Uchl1	Tmem151b
Gsn	Rapgef3
Pde2a	Itk
Endod1	Mc1r
Prg3	Nck2
Rsph1	Tmem120b
Tmem255a	Uck2
Smtnl2	1500009L16Rik
Enpep	Lat
Il33	Fkbp5
Tmem132e	Glt8d2
Gm12057	Gdpd1
Lgr5	Prkch
Bmal1	Maoa
Cacna2d1	Prickle1
Slit1	Zcchc12
D030045P18Rik	Clcn2
Smim41	Ehd3
Ttll11	Fbxo44
Fcrl6	Ap3s1
Clec2m	Rab44
Fxyd6	Fstl3
A630023P12Rik	Ptprn
Enpp6	Prss57
Ethe1	Arpp21
Sapcd2	Mst1r
Cdkn3	Nrp1
H2bc7	Cd28
E2f7	Ccr9
Efhd1	Pcnx
Gfra2	Pmepa1
Ighg2b	Ppp1r12b
Vpreb1b	Angptl6
Vpreb1a	Ifngr1
Igll1	Dynlt5
Tlnrd1	Gm15708
AB124611	Socs3
Nedd9	Socs1
Irf4	Ahcyl2
Cd19	Slc23a4
Pou2af1	Notch3
Akap12	Aqp11
Snx2	Gm39822
Bach2	Thy1
Asb2	Cd3g
Tmprss3	Mpzl2
Irs1	Cd3e
Pfn2	Tshz2
Slc12a3	Ptprf
1700027J07Rik	Gzma
Dnajb13	Acot5
Irag2	Qsox2
Fam53b	C1qtnf1
Tnfrsf19	Dnai4
Slamf7	Trgv4
Steap4	Trgv2
Klra1	Cd3d
Hmgcll1	Epcam
Trim2	Sh2d1a
Dnajc21	Rab11fip4
H2ac23	Kremen1
Drc7	Prrt1
Lat2	Tenm1
Ifi209	Tdrd5
Ighm	Ptcra
Evl	Fbln2
BC035044	Slc16a5
Foxo1	Spats2
Gpat3	H19
Chchd10	Hdac4
Vpreb3	Bmp7
Cecr2	Tmem221
Sorcs2	Ctla4
Myl4	Camkv
5730488B01Rik	Rgcc
Pkig	Hmgcs2
Ebf1	Dgke
Blnk	Scart1
Myo7a	Scart2
Ift22	Hsd11b1
Gas7	Snai3
Cd79a	Endou
Pax5	Ly6k
Dgkd	Gbp4
Lgmn	Fam169b
Ifi27l2a	Rasgrp1
Cyb561a3	Myzap
Unc93b1	Lpxn
5031439G07Rik	Rasgrf2
Ighd	Tlr12
Rem2	Dusp5
Ccr7	Padi2
H2ac18	Itgal
Slc37a2	Cacna1d
St6gal1	Gpr132
Blk	Klf3
Ucp2	Icosl
Atp1b1	Ptger4
Arl5c	Xkrx
Mzb1	Brwd1
Ppp3cc	Tox2
Mmp11	Krt87
Epha2	Prss30
Gm30948	Gprin3
Cass4	Ms4a4b
Pik3r6	Cd247
Rag1	Sema4a
Zfp821	Rps6ka2
Gm14434	Entrep3
Pagr1a	Evpl
Btla	Clec2i
Ifi214	Gpr174
Cyp4f18	Ly6m
Igkc	Txk
Hvcn1	Tcf7
Tctn1	Sytl3
Ceacam1	Cdh1
Cd72	Lck
Siglecg	Abtb2
Syk	5830418P13Rik
Cd37	Sytl2
Fcgr2b	Trgc3
Cd180	Akap6
Cd52	Il17rb
Fcrl1	Strip2
Wdfy4	Il2ra
Pik3ap1	Trgc2
Lyn	Trgc4
Crybg1	Trgc1
Zc3h12d	Trat1
B3gnt8	Esm1
Dnase1l3	Gstp3
Ell3	Plekha7
Tesk1	Trbc2
Mtss1	Matn2
Ighv1-64	Bcl2l14
Cd22	Arl4c
Srpk3	St8sia1
Eaf2	Notch1
Niban3	Cd6
Spib	Slc9a9
Egfl6	Arhgap9
Sbk1	Baiap3
Cd79b	Tacc2
Fcrla	0610009E02Rik
Chst3	Cd96
Syvn1	Sytl1
Plekha2	Egln3
Cacna1e	Dnajc6
Slc15a3	Synj2
Ikzf3	Fyb
Serinc5	Kbtbd11
Polm	Slc16a10
Ms4a1	Gm6189
Scd1	Tmem121
Myo1e	5830416I19Rik
Ifi30	Fads2
Snx8	Sla2
Zfp36	Angptl4
Fam43a	P2ry10
Cd38	Ganc
Pold4	Gpr65
Hspa2	Lypd6b
Sdc4	Podnl1
Dok3	A930003A15Rik
Hdac9	Gata3
Myo1c	Ssbp3
Plcl2	Als2
Pou2f2	Il12rb2
Irf5	Tspan9
Rubcnl	Tox
S1pr1	Dzip1
Traf5	AW011738
Ehbp1l1	Gpr68
Tfeb	Cpa3
Tirap	Scin
Phka1	Bpifc
Actr3b	Rapgef2
Tmem26	Ptgir
Gm3055	Icos
H2	Cst7
H2	2610307P16Rik
Relb	Sstr2
Gramd2b	Pdgfrb
H2	Nkg7
Cd74	Lrp1
Ciita	I830077J02Rik
Snx9	Il31ra
Inpp5d	Tespa1
Ctss	Satb1
H2	Actn2
Dusp6	Sgk3
Sh3tc1	Myl10
Napsa	Slc27a1
Btk	Selplg
Nucb2	Rtn4rl1
Ly86	Chdh
Irf8	Atp8b4
St3gal6	Mta3
Dusp22	Ephb2
Rpl17	Sell
Plk2	Dyrk4
Cldn10	Smap2
Lrrk2	Npc1
Iqsec1	Clec12a
Ephx1	Gpr34
Bcar3	Slc27a2
Gpr155	Slc9a2
Adgre5
Dennd5b
Camk2d
Trib2
Cd36
Cpm
Rrm2b
Ublcp1
Cd55
Egr1
Car13
Tulp3
Csrp2
Ehd2
Mgll
Otub2
Cplx2
Sgk1
Bhlhe40
Map3k8

## Sheet: Table S1C
Supplemntary table 1C
Output from ICE-A TF occupancy analysis, filtered for distal elements open in B progenitors with B cell target genes. Related to figure 2.
peakID	Chr	Start	End	Peak_Score	EBF1	GATA3	PAX5	TCF7	Distance_to_TSS	EntrezID	Refseq	Ensembl	Gene	Peak_type	Peak_bin_distance	Peak_bin	Annotation_method	Interaction_score	Promoter_bin	TSS_bin_distance
chr10:110756264-110756931	chr10	110756264	110756931	0	0	0	0	0	11158.5	52679	NM_178609	ENSMUSG00000020185	E2f7	Distal	1598	1	Interaction_anno	0.0379065	-1	-2939
chr10:115312268-115312787	chr10	115312268	115312787	0	0	0	0	0	275252	14160	NM_010195	ENSMUSG00000020140	Lgr5	Proximal	0	0	Interaction_anno	0.000760483	-1	-4720
chr10:117330571-117331049	chr10	117330571	117331049	0	0	0	0	0	-298690	70574	NM_027468	ENSMUSG00000020183	Cpm	Distal	-4189.5	-1	Interaction_anno	0.000972722	0	-2000
chr10:117338770-117340036	chr10	117338770	117340036	0	0	0	0	0	-290097	70574	NM_027468	ENSMUSG00000020183	Cpm	Distal	0	0	Interaction_anno	0.000972722	0	-2000
chr10:117451996-117452637	chr10	117451996	117452637	1	0	0	0	1	-177184	70574	NM_027468	ENSMUSG00000020183	Cpm	Proximal	-2683	-1	Interaction_anno	1.84e-05	1	3000
chr10:117451996-117452637	chr10	117451996	117452637	1	0	0	0	1	-177184	70574	NM_027468	ENSMUSG00000020183	Cpm	Proximal	-2683	-1	Interaction_anno	1.84e-05	1	3000
chr10:117455247-117455842	chr10	117455247	117455842	0	0	0	0	0	-173956	70574	NM_027468	ENSMUSG00000020183	Cpm	Proximal	0	0	Interaction_anno	1.84e-05	1	3000
chr10:117462067-117462489	chr10	117462067	117462489	0	0	0	0	0	-167222	70574	NM_027468	ENSMUSG00000020183	Cpm	Distal	2278.5	1	Interaction_anno	1.84e-05	1	3000
chr10:117556618-117556862	chr10	117556618	117556862	0	0	0	0	0	-72760	70574	NM_027468	ENSMUSG00000020183	Cpm	Distal	-3259.5	-1	Interaction_anno	9.87e-05	0	-2000
chr10:117557023-117557638	chr10	117557023	117557638	1	0	0	1	0	-72169.5	70574	NM_027468	ENSMUSG00000020183	Cpm	Distal	-2669	-1	Interaction_anno	9.87e-05	0	-2000
chr10:117557023-117557638	chr10	117557023	117557638	1	0	0	1	0	-72169.5	70574	NM_027468	ENSMUSG00000020183	Cpm	Distal	-2669	-1	Interaction_anno	9.87e-05	0	-2000
chr10:117559362-117560290	chr10	117559362	117560290	1	0	0	1	0	-69674	70574	NM_027468	ENSMUSG00000020183	Cpm	Distal	-173.5	-1	Interaction_anno	9.87e-05	0	-2000
chr10:117559362-117560290	chr10	117559362	117560290	1	0	0	1	0	-69674	70574	NM_027468	ENSMUSG00000020183	Cpm	Distal	-173.5	-1	Interaction_anno	9.87e-05	0	-2000
chr10:117651673-117652681	chr10	117651673	117652681	1	0	0	0	1	22677	70574	NM_027468	ENSMUSG00000020183	Cpm	Distal	2177.5	1	Interaction_anno	0.000117692	1	3000
chr10:117651673-117652681	chr10	117651673	117652681	1	0	0	0	1	22677	70574	NM_027468	ENSMUSG00000020183	Cpm	Distal	2177.5	1	Interaction_anno	0.000117692	1	3000
chr10:117653100-117653932	chr10	117653100	117653932	3	1	1	1	0	24016	70574	NM_027468	ENSMUSG00000020183	Cpm	Distal	3516.5	1	Interaction_anno	0.000117692	1	3000
chr10:117653100-117653932	chr10	117653100	117653932	3	1	1	1	0	24016	70574	NM_027468	ENSMUSG00000020183	Cpm	Distal	3516.5	1	Interaction_anno	0.000117692	1	3000
chr10:117670545-117671222	chr10	117670545	117671222	0	0	0	0	0	41383.5	70574	NM_027468	ENSMUSG00000020183	Cpm	Distal	884	1	Interaction_anno	0.00129707	0	-2000
chr10:21357982-21358681	chr10	21357982	21358681	0	0	0	0	0	-636334	20393	NM_011361	ENSMUSG00000019970	Sgk1	Distal	0	0	Interaction_anno	0.000354873	1	2834
chr10:21363192-21363628	chr10	21363192	21363628	0	0	0	0	0	-631256	20393	NM_011361	ENSMUSG00000019970	Sgk1	Distal	3410.5	1	Interaction_anno	0.000354873	1	2834
chr10:21382965-21383302	chr10	21382965	21383302	0	0	0	0	0	-611532	20393	NM_011361	ENSMUSG00000019970	Sgk1	Proximal	0	0	Interaction_anno	1.67e-07	1	2834
chr10:21465414-21466080	chr10	21465414	21466080	1	0	0	1	0	-528919	20393	NM_011361	ENSMUSG00000019970	Sgk1	Distal	0	0	Interaction_anno	8.49e-23	1	2834
chr10:21465414-21466080	chr10	21465414	21466080	1	0	0	1	0	-528919	20393	NM_011361	ENSMUSG00000019970	Sgk1	Distal	0	0	Interaction_anno	8.49e-23	1	2834
chr10:21468104-21469051	chr10	21468104	21469051	1	1	0	0	0	-526088	20393	NM_011361	ENSMUSG00000019970	Sgk1	Distal	0	0	Interaction_anno	8.49e-23	1	2834
chr10:21468104-21469051	chr10	21468104	21469051	1	1	0	0	0	-526088	20393	NM_011361	ENSMUSG00000019970	Sgk1	Distal	0	0	Interaction_anno	8.49e-23	1	2834
chr10:4071178-4071730	chr10	4071178	4071730	0	0	0	0	0	-194875	83397	NM_031185	ENSMUSG00000038587	Akap12	Distal	-3545.5	-1	Interaction_anno	0.00139169	0	1171
chr10:4099774-4100619	chr10	4099774	4100619	1	0	0	1	0	-166132	83397	NM_031185	ENSMUSG00000038587	Akap12	Distal	197	1	Interaction_anno	0.013852	0	1171
chr10:4099774-4100619	chr10	4099774	4100619	1	0	0	1	0	-166132	83397	NM_031185	ENSMUSG00000038587	Akap12	Distal	197	1	Interaction_anno	0.013852	0	1171
chr10:4250605-4251276	chr10	4250605	4251276	1	0	0	0	1	-15388.5	83397	NM_031185	ENSMUSG00000038587	Akap12	Distal	0	0	Interaction_anno	0.000986909	-1	-3829
chr10:4250605-4251276	chr10	4250605	4251276	1	0	0	0	1	-15388.5	83397	NM_031185	ENSMUSG00000038587	Akap12	Distal	0	0	Interaction_anno	0.000986909	-1	-3829
chr10:4253644-4253969	chr10	4253644	4253969	0	0	0	0	0	-12522.5	83397	NM_031185	ENSMUSG00000038587	Akap12	Distal	0	0	Interaction_anno	0.000986909	-1	-3829
chr10:4254213-4254800	chr10	4254213	4254800	1	1	0	0	0	-11822.5	83397	NM_031185	ENSMUSG00000038587	Akap12	Distal	0	0	Interaction_anno	0.000986909	-1	-3829
chr10:4254213-4254800	chr10	4254213	4254800	1	1	0	0	0	-11822.5	83397	NM_031185	ENSMUSG00000038587	Akap12	Distal	0	0	Interaction_anno	0.000986909	-1	-3829
chr10:42862921-42863150	chr10	42862921	42863150	0	0	0	0	0	-883122	69443	NR_040581	ENSMUSG00000111422	1700027J07Rik	Proximal	0	0	Interaction_anno	0.000500938	0	1342
chr10:42868109-42868818	chr10	42868109	42868818	0	0	0	0	0	-877694	69443	NR_040581	ENSMUSG00000111422	1700027J07Rik	Proximal	3464	1	Interaction_anno	0.000500938	0	1342
chr10:4333929-4334792	chr10	4333929	4334792	0	0	0	0	0	68031.5	83397	NM_031185	ENSMUSG00000038587	Akap12	Distal	0	0	Interaction_anno	0.0019526	0	1171
chr10:43588049-43589275	chr10	43588049	43589275	0	0	0	0	0	-157496	69443	NR_040581	ENSMUSG00000111422	1700027J07Rik	Proximal	3662.5	1	Interaction_anno	1.94e-09	0	1342
chr10:43693984-43694804	chr10	43693984	43694804	0	0	0	0	0	-51764	69443	NR_040581	ENSMUSG00000111422	1700027J07Rik	Distal	-605.5	-1	Interaction_anno	0.0222391	1	6342
chr10:43702577-43702752	chr10	43702577	43702752	1	1	0	0	0	-43493.5	69443	NR_040581	ENSMUSG00000111422	1700027J07Rik	Distal	2665	1	Interaction_anno	0.0222391	1	6342
chr10:43702577-43702752	chr10	43702577	43702752	1	1	0	0	0	-43493.5	69443	NR_040581	ENSMUSG00000111422	1700027J07Rik	Distal	2665	1	Interaction_anno	0.0222391	1	6342
chr10:43702937-43703253	chr10	43702937	43703253	1	1	0	0	0	-43063	69443	NR_040581	ENSMUSG00000111422	1700027J07Rik	Distal	3095.5	1	Interaction_anno	0.0222391	1	6342
chr10:43702937-43703253	chr10	43702937	43703253	1	1	0	0	0	-43063	69443	NR_040581	ENSMUSG00000111422	1700027J07Rik	Distal	3095.5	1	Interaction_anno	0.0222391	1	6342
chr10:43721899-43722106	chr10	43721899	43722106	0	0	0	0	0	-24155.5	69443	NR_040581	ENSMUSG00000111422	1700027J07Rik	Distal	0	0	Interaction_anno	0.0230731	0	1342
chr10:43722531-43723914	chr10	43722531	43723914	1	0	0	1	0	-22935.5	69443	NR_040581	ENSMUSG00000111422	1700027J07Rik	Distal	0	0	Interaction_anno	0.0230731	0	1342
chr10:43722531-43723914	chr10	43722531	43723914	1	0	0	1	0	-22935.5	69443	NR_040581	ENSMUSG00000111422	1700027J07Rik	Distal	0	0	Interaction_anno	0.0230731	0	1342
chr10:43830045-43831050	chr10	43830045	43831050	1	1	0	0	0	84389.5	69443	NR_040581	ENSMUSG00000111422	1700027J07Rik	Proximal	548	1	Interaction_anno	3.98e-07	-1	-3658
chr10:43830045-43831050	chr10	43830045	43831050	1	1	0	0	0	84389.5	69443	NR_040581	ENSMUSG00000111422	1700027J07Rik	Proximal	548	1	Interaction_anno	3.98e-07	-1	-3658
chr10:43832941-43833192	chr10	43832941	43833192	0	0	0	0	0	86908.5	69443	NR_040581	ENSMUSG00000111422	1700027J07Rik	Proximal	3067	1	Interaction_anno	3.98e-07	-1	-3658
chr10:43995986-43996853	chr10	43995986	43996853	0	0	0	0	0	8426	11630	NM_172393	ENSMUSG00000019866	Crybg1	Proximal	NA	NA	Proximal_anno	NA	NA	NA
chr10:44029546-44030207	chr10	44029546	44030207	1	0	0	0	1	-7602	11630	NM_172393	ENSMUSG00000019866	Crybg1	Proximal	NA	NA	Proximal_anno	NA	NA	NA
chr10:44029546-44030207	chr10	44029546	44030207	1	0	0	0	1	-7602	11630	NM_172393	ENSMUSG00000019866	Crybg1	Proximal	NA	NA	Proximal_anno	NA	NA	NA
chr10:44282401-44282662	chr10	44282401	44282662	0	0	0	0	0	-784684	19072	NM_011156	ENSMUSG00000019849	Prep	Distal	2532	1	Interaction_anno	0.00393302	0	284
chr10:44529012-44530231	chr10	44529012	44530231	0	0	0	0	0	-537594	19072	NM_011156	ENSMUSG00000019849	Prep	Distal	-378	-1	Interaction_anno	0.0190163	0	284
chr10:44537650-44538544	chr10	44537650	44538544	1	1	0	0	0	-529119	19072	NM_011156	ENSMUSG00000019849	Prep	Distal	3097.5	1	Interaction_anno	0.0190163	0	284
chr10:44537650-44538544	chr10	44537650	44538544	1	1	0	0	0	-529119	19072	NM_011156	ENSMUSG00000019849	Prep	Distal	3097.5	1	Interaction_anno	0.0190163	0	284
chr10:44538729-44539620	chr10	44538729	44539620	0	0	0	0	0	-528042	19072	NM_011156	ENSMUSG00000019849	Prep	Distal	4175	1	Interaction_anno	0.0190163	0	284
chr10:45100313-45101182	chr10	45100313	45101182	0	0	0	0	0	33531.5	19072	NM_011156	ENSMUSG00000019849	Prep	Distal	0	0	Interaction_anno	0.0375423	0	284
chr10:45103198-45103599	chr10	45103198	45103599	1	0	0	1	0	36182.5	19072	NM_011156	ENSMUSG00000019849	Prep	Distal	0	0	Interaction_anno	0.0375423	0	284
chr10:45103198-45103599	chr10	45103198	45103599	1	0	0	1	0	36182.5	19072	NM_011156	ENSMUSG00000019849	Prep	Distal	0	0	Interaction_anno	0.0375423	0	284
chr10:45103898-45104383	chr10	45103898	45104383	1	1	0	0	0	36924.5	19072	NM_011156	ENSMUSG00000019849	Prep	Distal	0	0	Interaction_anno	0.0375423	0	284
chr10:45103898-45104383	chr10	45103898	45104383	1	1	0	0	0	36924.5	19072	NM_011156	ENSMUSG00000019849	Prep	Distal	0	0	Interaction_anno	0.0375423	0	284
chr10:45128990-45129484	chr10	45128990	45129484	1	0	0	1	0	62021	19072	NM_011156	ENSMUSG00000019849	Prep	Distal	0	0	Interaction_anno	0.000306182	0	284
chr10:45128990-45129484	chr10	45128990	45129484	1	0	0	1	0	62021	19072	NM_011156	ENSMUSG00000019849	Prep	Distal	0	0	Interaction_anno	0.000306182	0	284
chr10:45893924-45895012	chr10	45893924	45895012	1	1	0	0	0	86764	320363	NR_040624	ENSMUSG00000110874	D030045P18Rik	Distal	-531.5	-1	Interaction_anno	3.61e-05	-1	-5204
chr10:45893924-45895012	chr10	45893924	45895012	1	1	0	0	0	86764	320363	NR_040624	ENSMUSG00000110874	D030045P18Rik	Distal	-531.5	-1	Interaction_anno	3.61e-05	-1	-5204
chr10:59884845-59886056	chr10	59884845	59886056	2	1	0	1	0	333810	53374	NM_016803	ENSMUSG00000057337	Chst3	Proximal	0	0	Interaction_anno	0.000484143	0	1760
chr10:59884845-59886056	chr10	59884845	59886056	2	1	0	1	0	333810	53374	NM_016803	ENSMUSG00000057337	Chst3	Proximal	0	0	Interaction_anno	0.000484143	0	1760
chr10:59894886-59895103	chr10	59894886	59895103	0	0	0	0	0	324266	53374	NM_016803	ENSMUSG00000057337	Chst3	Distal	4995	1	Interaction_anno	0.000484143	0	1760
chr10:59896656-59897891	chr10	59896656	59897891	2	1	0	1	0	321986	53374	NM_016803	ENSMUSG00000057337	Chst3	Distal	-2726	-1	Interaction_anno	0.00899464	0	1760
chr10:59896656-59897891	chr10	59896656	59897891	2	1	0	1	0	321986	53374	NM_016803	ENSMUSG00000057337	Chst3	Distal	-2726	-1	Interaction_anno	0.00899464	0	1760
chr10:59899298-59900195	chr10	59899298	59900195	0	0	0	0	0	319514	53374	NM_016803	ENSMUSG00000057337	Chst3	Distal	-253	-1	Interaction_anno	0.00899464	0	1760
chr10:59907707-59908520	chr10	59907707	59908520	1	1	0	0	0	311146	53374	NM_016803	ENSMUSG00000057337	Chst3	Distal	3114	1	Interaction_anno	0.00899464	0	1760
chr10:59907707-59908520	chr10	59907707	59908520	1	1	0	0	0	311146	53374	NM_016803	ENSMUSG00000057337	Chst3	Distal	3114	1	Interaction_anno	0.00899464	0	1760
chr10:59909326-59909514	chr10	59909326	59909514	1	1	0	0	0	309840	53374	NM_016803	ENSMUSG00000057337	Chst3	Distal	4420.5	1	Interaction_anno	0.00899464	0	1760
chr10:59909326-59909514	chr10	59909326	59909514	1	1	0	0	0	309840	53374	NM_016803	ENSMUSG00000057337	Chst3	Distal	4420.5	1	Interaction_anno	0.00899464	0	1760
chr10:59909551-59909884	chr10	59909551	59909884	1	1	0	0	0	309542	53374	NM_016803	ENSMUSG00000057337	Chst3	Distal	4718	1	Interaction_anno	0.00899464	0	1760
chr10:59909551-59909884	chr10	59909551	59909884	1	1	0	0	0	309542	53374	NM_016803	ENSMUSG00000057337	Chst3	Distal	4718	1	Interaction_anno	0.00899464	0	1760
chr10:59911089-59911862	chr10	59911089	59911862	0	0	0	0	0	307784	53374	NM_016803	ENSMUSG00000057337	Chst3	Distal	-3524	-1	Interaction_anno	0.00840763	0	1760
chr10:59920612-59922107	chr10	59920612	59922107	2	1	0	1	0	297900	53374	NM_016803	ENSMUSG00000057337	Chst3	Distal	1360	1	Interaction_anno	0.00840763	0	1760
chr10:59920612-59922107	chr10	59920612	59922107	2	1	0	1	0	297900	53374	NM_016803	ENSMUSG00000057337	Chst3	Distal	1360	1	Interaction_anno	0.00840763	0	1760
chr10:59932364-59933202	chr10	59932364	59933202	1	1	0	0	0	286477	53374	NM_016803	ENSMUSG00000057337	Chst3	Distal	0	0	Interaction_anno	0.010743	0	1760
chr10:59932364-59933202	chr10	59932364	59933202	1	1	0	0	0	286477	53374	NM_016803	ENSMUSG00000057337	Chst3	Distal	0	0	Interaction_anno	0.010743	0	1760
chr10:59938908-59939430	chr10	59938908	59939430	0	0	0	0	0	280091	53374	NM_016803	ENSMUSG00000057337	Chst3	Distal	4169.5	1	Interaction_anno	0.010743	0	1760
chr10:59958532-59958894	chr10	59958532	59958894	1	1	0	0	0	260547	53374	NM_016803	ENSMUSG00000057337	Chst3	Proximal	3713.5	1	Interaction_anno	4.35e-05	-1	-3240
chr10:59958532-59958894	chr10	59958532	59958894	1	1	0	0	0	260547	53374	NM_016803	ENSMUSG00000057337	Chst3	Proximal	3713.5	1	Interaction_anno	4.35e-05	-1	-3240
chr10:60000012-60000381	chr10	60000012	60000381	1	0	0	0	1	219064	53374	NM_016803	ENSMUSG00000057337	Chst3	Proximal	0	0	Interaction_anno	0.00103351	0	1760
chr10:60000012-60000381	chr10	60000012	60000381	1	0	0	0	1	219064	53374	NM_016803	ENSMUSG00000057337	Chst3	Proximal	0	0	Interaction_anno	0.00103351	0	1760
chr10:60009168-60009587	chr10	60009168	60009587	0	0	0	0	0	209882	53374	NM_016803	ENSMUSG00000057337	Chst3	Proximal	4378	1	Interaction_anno	0.00103351	0	1760
chr10:60147979-60148475	chr10	60147979	60148475	0	0	0	0	0	71033	53374	NM_016803	ENSMUSG00000057337	Chst3	Distal	3227.5	1	Interaction_anno	0.0441921	0	1760
chr10:60148812-60149034	chr10	60148812	60149034	0	0	0	0	0	70337	53374	NM_016803	ENSMUSG00000057337	Chst3	Distal	3923.5	1	Interaction_anno	0.0441921	0	1760
chr10:60151003-60151856	chr10	60151003	60151856	0	0	0	0	0	67830.5	53374	NM_016803	ENSMUSG00000057337	Chst3	Distal	-3570	-1	Interaction_anno	6.65e-21	-1	-3240
chr10:60155965-60156261	chr10	60155965	60156261	0	0	0	0	0	63147	53374	NM_016803	ENSMUSG00000057337	Chst3	Distal	0	0	Interaction_anno	6.65e-21	-1	-3240
chr10:60160854-60161739	chr10	60160854	60161739	1	1	0	0	0	57963.5	53374	NM_016803	ENSMUSG00000057337	Chst3	Distal	1297	1	Interaction_anno	6.65e-21	-1	-3240
chr10:60160854-60161739	chr10	60160854	60161739	1	1	0	0	0	57963.5	53374	NM_016803	ENSMUSG00000057337	Chst3	Distal	1297	1	Interaction_anno	6.65e-21	-1	-3240
chr10:60161886-60163226	chr10	60161886	60163226	1	1	0	0	0	56704	53374	NM_016803	ENSMUSG00000057337	Chst3	Distal	2556.5	1	Interaction_anno	6.65e-21	-1	-3240
chr10:60161886-60163226	chr10	60161886	60163226	1	1	0	0	0	56704	53374	NM_016803	ENSMUSG00000057337	Chst3	Distal	2556.5	1	Interaction_anno	6.65e-21	-1	-3240
chr10:60168172-60169598	chr10	60168172	60169598	2	1	0	1	0	50375	53374	NM_016803	ENSMUSG00000057337	Chst3	Distal	-1114.5	-1	Interaction_anno	2.19e-15	0	1760
chr10:60168172-60169598	chr10	60168172	60169598	2	1	0	1	0	50375	53374	NM_016803	ENSMUSG00000057337	Chst3	Distal	-1114.5	-1	Interaction_anno	2.19e-15	0	1760
chr10:60170147-60171074	chr10	60170147	60171074	1	1	0	0	0	48649.5	53374	NM_016803	ENSMUSG00000057337	Chst3	Distal	0	0	Interaction_anno	2.19e-15	0	1760
chr10:60170147-60171074	chr10	60170147	60171074	1	1	0	0	0	48649.5	53374	NM_016803	ENSMUSG00000057337	Chst3	Distal	0	0	Interaction_anno	2.19e-15	0	1760
chr10:60193511-60194601	chr10	60193511	60194601	1	1	0	0	0	25204	53374	NM_016803	ENSMUSG00000057337	Chst3	Distal	0	0	Interaction_anno	1.17e-09	0	1760
chr10:60193511-60194601	chr10	60193511	60194601	1	1	0	0	0	25204	53374	NM_016803	ENSMUSG00000057337	Chst3	Distal	0	0	Interaction_anno	1.17e-09	0	1760
chr10:60195009-60195243	chr10	60195009	60195243	0	0	0	0	0	24134	53374	NM_016803	ENSMUSG00000057337	Chst3	Distal	126.5	1	Interaction_anno	1.17e-09	0	1760
chr10:60739627-60740383	chr10	60739627	60740383	0	0	0	0	0	-520745	53374	NM_016803	ENSMUSG00000057337	Chst3	Distal	-4994.5	-1	Interaction_anno	0.00156851	0	1760
chr10:60741333-60741803	chr10	60741333	60741803	0	0	0	0	0	-522308	53374	NM_016803	ENSMUSG00000057337	Chst3	Distal	-3431.5	-1	Interaction_anno	0.00156851	0	1760
chr10:60744588-60745269	chr10	60744588	60745269	2	1	0	1	0	-525668	53374	NM_016803	ENSMUSG00000057337	Chst3	Proximal	-71	-1	Interaction_anno	0.00156851	0	1760
chr10:60744588-60745269	chr10	60744588	60745269	2	1	0	1	0	-525668	53374	NM_016803	ENSMUSG00000057337	Chst3	Proximal	-71	-1	Interaction_anno	0.00156851	0	1760
chr10:60746522-60746823	chr10	60746522	60746823	1	1	0	0	0	-527412	53374	NM_016803	ENSMUSG00000057337	Chst3	Proximal	0	0	Interaction_anno	0.00156851	0	1760
chr10:60746522-60746823	chr10	60746522	60746823	1	1	0	0	0	-527412	53374	NM_016803	ENSMUSG00000057337	Chst3	Proximal	0	0	Interaction_anno	0.00156851	0	1760
chr10:7470115-7470400	chr10	7470115	7470400	0	0	0	0	0	-362212	237256	NM_172785	ENSMUSG00000039981	Zc3h12d	Proximal	0	0	Interaction_anno	0.00807477	0	30
chr10:75935526-75936582	chr10	75935526	75936582	0	0	0	0	0	-12246	22364	NM_009514	ENSMUSG00000000903	Vpreb3	Proximal	0	0	Interaction_anno	7.15e-06	0	-800
chr10:75935526-75936582	chr10	75935526	75936582	0	0	0	0	0	2924	103172	NM_175329	ENSMUSG00000049422	Chchd10	Proximal	NA	NA	Proximal_anno	NA	NA	NA
chr10:75936771-75938420	chr10	75936771	75938420	1	1	0	0	0	-10704.5	22364	NM_009514	ENSMUSG00000000903	Vpreb3	Proximal	0	0	Interaction_anno	7.15e-06	0	-800
chr10:75936771-75938420	chr10	75936771	75938420	1	1	0	0	0	-10704.5	22364	NM_009514	ENSMUSG00000000903	Vpreb3	Proximal	0	0	Interaction_anno	7.15e-06	0	-800
chr10:75978103-75979104	chr10	75978103	75979104	0	0	0	0	0	30303.5	22364	NM_009514	ENSMUSG00000000903	Vpreb3	Distal	0	0	Interaction_anno	0.0107579	0	-800
chr10:75981534-75981710	chr10	75981534	75981710	1	0	0	1	0	33322	22364	NM_009514	ENSMUSG00000000903	Vpreb3	Distal	1622.5	1	Interaction_anno	0.0107579	0	-800
chr10:75981534-75981710	chr10	75981534	75981710	1	0	0	1	0	33322	22364	NM_009514	ENSMUSG00000000903	Vpreb3	Distal	1622.5	1	Interaction_anno	0.0107579	0	-800
chr10:7673451-7674144	chr10	7673451	7674144	0	0	0	0	0	-158672	237256	NM_172785	ENSMUSG00000039981	Zc3h12d	Proximal	3798	1	Interaction_anno	0.000665983	0	30
chr10:7841366-7842190	chr10	7841366	7842190	0	0	0	0	0	9308	237256	NM_172785	ENSMUSG00000039981	Zc3h12d	Proximal	0	0	Interaction_anno	2.78e-05	0	30
chr10:7844196-7844541	chr10	7844196	7844541	0	0	0	0	0	11898.5	237256	NM_172785	ENSMUSG00000039981	Zc3h12d	Proximal	0	0	Interaction_anno	2.78e-05	0	30
chr10:7846941-7847743	chr10	7846941	7847743	1	1	0	0	0	14872	237256	NM_172785	ENSMUSG00000039981	Zc3h12d	Distal	2342.5	1	Interaction_anno	2.78e-05	0	30
chr10:7846941-7847743	chr10	7846941	7847743	1	1	0	0	0	14872	237256	NM_172785	ENSMUSG00000039981	Zc3h12d	Distal	2342.5	1	Interaction_anno	2.78e-05	0	30
chr10:8196374-8196621	chr10	8196374	8196621	0	0	0	0	0	364028	237256	NM_172785	ENSMUSG00000039981	Zc3h12d	Distal	0	0	Interaction_anno	0.030465	0	30
chr10:98780023-98780646	chr10	98780023	98780646	2	1	0	1	0	-482896	67603	NM_026268	ENSMUSG00000019960	Dusp6	Distal	-4665	-1	Interaction_anno	0.0133934	0	-731
chr10:98780023-98780646	chr10	98780023	98780646	2	1	0	1	0	-482896	67603	NM_026268	ENSMUSG00000019960	Dusp6	Distal	-4665	-1	Interaction_anno	0.0133934	0	-731
chr10:98781018-98781288	chr10	98781018	98781288	0	0	0	0	0	-482078	67603	NM_026268	ENSMUSG00000019960	Dusp6	Distal	-3846.5	-1	Interaction_anno	0.0133934	0	-731
chr10:98781722-98782416	chr10	98781722	98782416	0	0	0	0	0	-481162	67603	NM_026268	ENSMUSG00000019960	Dusp6	Distal	-2930.5	-1	Interaction_anno	0.0133934	0	-731
chr10:98785446-98785712	chr10	98785446	98785712	1	1	0	0	0	-477652	67603	NM_026268	ENSMUSG00000019960	Dusp6	Distal	0	0	Interaction_anno	0.0133934	0	-731
chr10:98785446-98785712	chr10	98785446	98785712	1	1	0	0	0	-477652	67603	NM_026268	ENSMUSG00000019960	Dusp6	Distal	0	0	Interaction_anno	0.0133934	0	-731
chr10:98792397-98792657	chr10	98792397	98792657	0	0	0	0	0	-470704	67603	NM_026268	ENSMUSG00000019960	Dusp6	Distal	2527.5	1	Interaction_anno	0.0133934	0	-731
chr10:98793883-98794384	chr10	98793883	98794384	0	0	0	0	0	-469098	67603	NM_026268	ENSMUSG00000019960	Dusp6	Distal	4134	1	Interaction_anno	0.0133934	0	-731
chr10:99164982-99165378	chr10	99164982	99165378	0	0	0	0	0	-98051	67603	NM_026268	ENSMUSG00000019960	Dusp6	Distal	-4819.5	-1	Interaction_anno	0.00611569	1	4269
chr10:99171980-99172713	chr10	99171980	99172713	2	1	0	1	0	-90884.5	67603	NM_026268	ENSMUSG00000019960	Dusp6	Distal	0	0	Interaction_anno	0.00611569	1	4269
chr10:99171980-99172713	chr10	99171980	99172713	2	1	0	1	0	-90884.5	67603	NM_026268	ENSMUSG00000019960	Dusp6	Distal	0	0	Interaction_anno	0.00611569	1	4269
chr10:99190656-99191256	chr10	99190656	99191256	0	0	0	0	0	-72275	67603	NM_026268	ENSMUSG00000019960	Dusp6	Distal	0	0	Interaction_anno	2.11e-18	0	-731
chr10:99194739-99195024	chr10	99194739	99195024	0	0	0	0	0	-68349.5	67603	NM_026268	ENSMUSG00000019960	Dusp6	Distal	0	0	Interaction_anno	2.11e-18	0	-731
chr10:99204292-99205427	chr10	99204292	99205427	2	0	0	1	1	-58371.5	67603	NM_026268	ENSMUSG00000019960	Dusp6	Distal	-140	-1	Interaction_anno	5.95e-20	0	-731
chr10:99204292-99205427	chr10	99204292	99205427	2	0	0	1	1	-58371.5	67603	NM_026268	ENSMUSG00000019960	Dusp6	Distal	-140	-1	Interaction_anno	5.95e-20	0	-731
chr10:99227874-99229434	chr10	99227874	99229434	2	0	1	0	1	-34577	67603	NM_026268	ENSMUSG00000019960	Dusp6	Distal	0	0	Interaction_anno	0.000156218	0	-731
chr10:99227874-99229434	chr10	99227874	99229434	2	0	1	0	1	-34577	67603	NM_026268	ENSMUSG00000019960	Dusp6	Distal	0	0	Interaction_anno	0.000156218	0	-731
chr10:99392899-99394168	chr10	99392899	99394168	2	1	0	1	0	130302	67603	NM_026268	ENSMUSG00000019960	Dusp6	Distal	0	0	Interaction_anno	2.56e-08	0	-731
chr10:99392899-99394168	chr10	99392899	99394168	2	1	0	1	0	130302	67603	NM_026268	ENSMUSG00000019960	Dusp6	Distal	0	0	Interaction_anno	2.56e-08	0	-731
chr10:99428260-99428857	chr10	99428260	99428857	0	0	0	0	0	165328	67603	NM_026268	ENSMUSG00000019960	Dusp6	Distal	-1441	-1	Interaction_anno	3.61e-06	1	4269
chr10:99430692-99431303	chr10	99430692	99431303	0	0	0	0	0	167766	67603	NM_026268	ENSMUSG00000019960	Dusp6	Distal	0	0	Interaction_anno	3.61e-06	1	4269
chr10:99451226-99451611	chr10	99451226	99451611	0	0	0	0	0	188188	67603	NM_026268	ENSMUSG00000019960	Dusp6	Distal	1419	1	Interaction_anno	5.05e-09	1	4269
chr10:99459316-99459569	chr10	99459316	99459569	2	1	0	1	0	196212	67603	NM_026268	ENSMUSG00000019960	Dusp6	Distal	-557	-1	Interaction_anno	1.58e-22	1	4269
chr10:99459316-99459569	chr10	99459316	99459569	2	1	0	1	0	196212	67603	NM_026268	ENSMUSG00000019960	Dusp6	Distal	-557	-1	Interaction_anno	1.58e-22	1	4269
chr10:99459754-99460417	chr10	99459754	99460417	0	0	0	0	0	196854	67603	NM_026268	ENSMUSG00000019960	Dusp6	Distal	0	0	Interaction_anno	1.58e-22	1	4269
chr10:99460774-99462020	chr10	99460774	99462020	0	0	0	0	0	198166	67603	NM_026268	ENSMUSG00000019960	Dusp6	Distal	0	0	Interaction_anno	1.58e-22	1	4269
chr11:104311716-104312066	chr11	104311716	104312066	1	1	0	0	0	-238772	17896	NM_010858	ENSMUSG00000061086	Myl4	Distal	1891.5	1	Interaction_anno	0.0262136	1	5219
chr11:104311716-104312066	chr11	104311716	104312066	1	1	0	0	0	-238772	17896	NM_010858	ENSMUSG00000061086	Myl4	Distal	1891.5	1	Interaction_anno	0.0262136	1	5219
chr11:104461701-104461862	chr11	104461701	104461862	0	0	0	0	0	-88881.5	17896	NM_010858	ENSMUSG00000061086	Myl4	Proximal	-3218	-1	Interaction_anno	0.0212358	1	5219
chr11:106076348-106076681	chr11	106076348	106076681	0	0	0	0	0	238048	15985	NM_008339	ENSMUSG00000040592	Cd79b	Proximal	1515	1	Interaction_anno	0.033232	0	2062
chr11:106305587-106306186	chr11	106305587	106306186	0	0	0	0	0	8675.5	15985	NM_008339	ENSMUSG00000040592	Cd79b	Proximal	0	0	Interaction_anno	0.000834335	-1	-2938
chr11:106491490-106491642	chr11	106491490	106491642	1	0	0	0	1	-177004	15985	NM_008339	ENSMUSG00000040592	Cd79b	Proximal	1566.5	1	Interaction_anno	0.00807343	-1	-2938
chr11:106491490-106491642	chr11	106491490	106491642	1	0	0	0	1	-177004	15985	NM_008339	ENSMUSG00000040592	Cd79b	Proximal	1566.5	1	Interaction_anno	0.00807343	-1	-2938
chr11:44475286-44476029	chr11	44475286	44476029	1	0	0	1	0	-142442	13591	NM_007897	ENSMUSG00000057098	Ebf1	Proximal	658	1	Interaction_anno	0.00846637	0	-600
chr11:44475286-44476029	chr11	44475286	44476029	1	0	0	1	0	-142442	13591	NM_007897	ENSMUSG00000057098	Ebf1	Proximal	658	1	Interaction_anno	0.00846637	0	-600
chr11:44475286-44476029	chr11	44475286	44476029	1	0	0	1	0	-5110	79560	NM_024475	ENSMUSG00000041231	Ublcp1	Proximal	NA	NA	Proximal_anno	NA	NA	NA
chr11:44475286-44476029	chr11	44475286	44476029	1	0	0	1	0	-5110	79560	NM_024475	ENSMUSG00000041231	Ublcp1	Proximal	NA	NA	Proximal_anno	NA	NA	NA
chr11:44476514-44476756	chr11	44476514	44476756	0	0	0	0	0	-141465	13591	NM_007897	ENSMUSG00000057098	Ebf1	Proximal	1635.5	1	Interaction_anno	0.00846637	0	-600
chr11:44476514-44476756	chr11	44476514	44476756	0	0	0	0	0	-6087	79560	NM_024475	ENSMUSG00000041231	Ublcp1	Proximal	NA	NA	Proximal_anno	NA	NA	NA
chr11:44480344-44480572	chr11	44480344	44480572	0	0	0	0	0	-9910	79560	NM_024475	ENSMUSG00000041231	Ublcp1	Proximal	NA	NA	Proximal_anno	NA	NA	NA
chr11:44495993-44497008	chr11	44495993	44497008	2	1	0	1	0	-25952.5	79560	NM_024475	ENSMUSG00000041231	Ublcp1	Distal	0	0	Interaction_anno	9.96e-06	0	-1952
chr11:44495993-44497008	chr11	44495993	44497008	2	1	0	1	0	-25952.5	79560	NM_024475	ENSMUSG00000041231	Ublcp1	Distal	0	0	Interaction_anno	9.96e-06	0	-1952
chr11:44529328-44529639	chr11	44529328	44529639	0	0	0	0	0	-58935.5	79560	NM_024475	ENSMUSG00000041231	Ublcp1	Proximal	-516	-1	Interaction_anno	0.00111379	0	-1952
chr11:44551074-44551298	chr11	44551074	44551298	0	0	0	0	0	-80638	79560	NM_024475	ENSMUSG00000041231	Ublcp1	Distal	1186.5	1	Interaction_anno	0.000232217	0	-1952
chr11:44574530-44575422	chr11	44574530	44575422	2	1	0	1	0	-104428	79560	NM_024475	ENSMUSG00000041231	Ublcp1	Distal	-23.5	-1	Interaction_anno	0.00110285	-1	-6952
chr11:44574530-44575422	chr11	44574530	44575422	2	1	0	1	0	-104428	79560	NM_024475	ENSMUSG00000041231	Ublcp1	Distal	-23.5	-1	Interaction_anno	0.00110285	-1	-6952
chr11:44581034-44581753	chr11	44581034	44581753	1	0	0	1	0	-110846	79560	NM_024475	ENSMUSG00000041231	Ublcp1	Proximal	1394	1	Interaction_anno	0.00110285	-1	-6952
chr11:44581034-44581753	chr11	44581034	44581753	1	0	0	1	0	-110846	79560	NM_024475	ENSMUSG00000041231	Ublcp1	Proximal	1394	1	Interaction_anno	0.00110285	-1	-6952
chr11:44610943-44611920	chr11	44610943	44611920	0	0	0	0	0	-140884	79560	NM_024475	ENSMUSG00000041231	Ublcp1	Proximal	-3568	-1	Interaction_anno	0.00846637	0	-1952
chr11:44610943-44611920	chr11	44610943	44611920	0	0	0	0	0	-6668.5	13591	NM_007897	ENSMUSG00000057098	Ebf1	Proximal	-3568	-1	Interaction_anno	0.00704873	1	7272
chr11:44610943-44611920	chr11	44610943	44611920	0	0	0	0	0	-6668	13591	NM_007897	ENSMUSG00000057098	Ebf1	Proximal	NA	NA	Proximal_anno	NA	NA	NA
chr11:44612124-44612282	chr11	44612124	44612282	0	0	0	0	0	-141655	79560	NM_024475	ENSMUSG00000041231	Ublcp1	Proximal	-2796.5	-1	Interaction_anno	0.00846637	0	-1952
chr11:44612124-44612282	chr11	44612124	44612282	0	0	0	0	0	-5897	13591	NM_007897	ENSMUSG00000057098	Ebf1	Proximal	-2796.5	-1	Interaction_anno	0.00704873	1	7272
chr11:44612124-44612282	chr11	44612124	44612282	0	0	0	0	0	-5897	13591	NM_007897	ENSMUSG00000057098	Ebf1	Proximal	NA	NA	Proximal_anno	NA	NA	NA
chr11:44612610-44613605	chr11	44612610	44613605	1	1	0	0	0	-142560	79560	NM_024475	ENSMUSG00000041231	Ublcp1	Proximal	-1892	-1	Interaction_anno	0.00846637	0	-1952
chr11:44612610-44613605	chr11	44612610	44613605	1	1	0	0	0	-142560	79560	NM_024475	ENSMUSG00000041231	Ublcp1	Proximal	-1892	-1	Interaction_anno	0.00846637	0	-1952
chr11:44612610-44613605	chr11	44612610	44613605	1	1	0	0	0	-4992.5	13591	NM_007897	ENSMUSG00000057098	Ebf1	Proximal	-1892	-1	Interaction_anno	0.00704873	1	7272
chr11:44612610-44613605	chr11	44612610	44613605	1	1	0	0	0	-4992.5	13591	NM_007897	ENSMUSG00000057098	Ebf1	Proximal	-1892	-1	Interaction_anno	0.00704873	1	7272
chr11:44612610-44613605	chr11	44612610	44613605	1	1	0	0	0	-4992	13591	NM_007897	ENSMUSG00000057098	Ebf1	Proximal	NA	NA	Proximal_anno	NA	NA	NA
chr11:44612610-44613605	chr11	44612610	44613605	1	1	0	0	0	-4992	13591	NM_007897	ENSMUSG00000057098	Ebf1	Proximal	NA	NA	Proximal_anno	NA	NA	NA
chr11:44624497-44624977	chr11	44624497	44624977	0	0	0	0	0	6637	13591	NM_007897	ENSMUSG00000057098	Ebf1	Proximal	-262.5	-1	Interaction_anno	0.00704873	0	-600
chr11:44624497-44624977	chr11	44624497	44624977	0	0	0	0	0	-154189	79560	NM_024475	ENSMUSG00000041231	Ublcp1	Proximal	4737.5	1	Interaction_anno	0.00846637	0	-1952
chr11:44624497-44624977	chr11	44624497	44624977	0	0	0	0	0	4509	13591	NM_007897	ENSMUSG00000057098	Ebf1	Proximal	NA	NA	Proximal_anno	NA	NA	NA
chr11:44633001-44633329	chr11	44633001	44633329	0	0	0	0	0	15065	13591	NM_007897	ENSMUSG00000057098	Ebf1	Distal	3165.5	1	Interaction_anno	0.00704873	0	-600
chr11:44758824-44759232	chr11	44758824	44759232	0	0	0	0	0	140928	13591	NM_007897	ENSMUSG00000057098	Ebf1	Distal	-971.5	-1	Interaction_anno	1.86e-07	0	-600
chr11:44764316-44765443	chr11	44764316	44765443	0	0	0	0	0	146780	13591	NM_007897	ENSMUSG00000057098	Ebf1	Distal	0	0	Interaction_anno	1.86e-07	0	-600
chr11:44775618-44775896	chr11	44775618	44775896	0	0	0	0	0	157657	13591	NM_007897	ENSMUSG00000057098	Ebf1	Distal	0	0	Interaction_anno	0.000114577	0	2272
chr11:44778981-44779353	chr11	44778981	44779353	0	0	0	0	0	161067	13591	NM_007897	ENSMUSG00000057098	Ebf1	Distal	0	0	Interaction_anno	0.000114577	0	2272
chr11:44892789-44893660	chr11	44892789	44893660	1	1	0	0	0	275124	13591	NM_007897	ENSMUSG00000057098	Ebf1	Distal	0	0	Interaction_anno	5.56e-26	0	-600
chr11:44892789-44893660	chr11	44892789	44893660	1	1	0	0	0	275124	13591	NM_007897	ENSMUSG00000057098	Ebf1	Distal	0	0	Interaction_anno	5.56e-26	0	-600
chr11:44892789-44893660	chr11	44892789	44893660	1	1	0	0	0	-422676	79560	NM_024475	ENSMUSG00000041231	Ublcp1	Distal	-1775	-1	Interaction_anno	0.0225816	0	-1952
chr11:44892789-44893660	chr11	44892789	44893660	1	1	0	0	0	-422676	79560	NM_024475	ENSMUSG00000041231	Ublcp1	Distal	-1775	-1	Interaction_anno	0.0225816	0	-1952
chr11:44899650-44899962	chr11	44899650	44899962	0	0	0	0	0	-429258	79560	NM_024475	ENSMUSG00000041231	Ublcp1	Distal	0	0	Interaction_anno	0.0225816	0	-1952
chr11:44899650-44899962	chr11	44899650	44899962	0	0	0	0	0	281706	13591	NM_007897	ENSMUSG00000057098	Ebf1	Distal	4806.5	1	Interaction_anno	5.56e-26	0	-600
chr11:44911233-44911633	chr11	44911233	44911633	1	1	0	0	0	293333	13591	NM_007897	ENSMUSG00000057098	Ebf1	Distal	1433.5	1	Interaction_anno	5.13e-15	0	-600
chr11:44911233-44911633	chr11	44911233	44911633	1	1	0	0	0	293333	13591	NM_007897	ENSMUSG00000057098	Ebf1	Distal	1433.5	1	Interaction_anno	5.13e-15	0	-600
chr11:44928356-44928916	chr11	44928356	44928916	1	0	0	1	0	310536	13591	NM_007897	ENSMUSG00000057098	Ebf1	Distal	0	0	Interaction_anno	8.78e-10	0	-600
chr11:44928356-44928916	chr11	44928356	44928916	1	0	0	1	0	310536	13591	NM_007897	ENSMUSG00000057098	Ebf1	Distal	0	0	Interaction_anno	8.78e-10	0	-600
chr11:44942277-44943163	chr11	44942277	44943163	0	0	0	0	0	324620	13591	NM_007897	ENSMUSG00000057098	Ebf1	Distal	0	0	Interaction_anno	3.15e-23	0	-600
chr11:44945588-44946157	chr11	44945588	44946157	0	0	0	0	0	327772	13591	NM_007897	ENSMUSG00000057098	Ebf1	Distal	873	1	Interaction_anno	3.15e-23	0	-600
chr11:44949132-44949485	chr11	44949132	44949485	1	0	0	1	0	331208	13591	NM_007897	ENSMUSG00000057098	Ebf1	Distal	4309	1	Interaction_anno	3.15e-23	0	-600
chr11:44949132-44949485	chr11	44949132	44949485	1	0	0	1	0	331208	13591	NM_007897	ENSMUSG00000057098	Ebf1	Distal	4309	1	Interaction_anno	3.15e-23	0	-600
chr11:44950316-44950768	chr11	44950316	44950768	1	0	0	1	0	332442	13591	NM_007897	ENSMUSG00000057098	Ebf1	Distal	-4457.5	-1	Interaction_anno	2.62e-11	0	-600
chr11:44950316-44950768	chr11	44950316	44950768	1	0	0	1	0	332442	13591	NM_007897	ENSMUSG00000057098	Ebf1	Distal	-4457.5	-1	Interaction_anno	2.62e-11	0	-600
chr11:45001714-45002548	chr11	45001714	45002548	1	1	0	0	0	384031	13591	NM_007897	ENSMUSG00000057098	Ebf1	Distal	2131.5	1	Interaction_anno	1.16e-19	0	-600
chr11:45001714-45002548	chr11	45001714	45002548	1	1	0	0	0	384031	13591	NM_007897	ENSMUSG00000057098	Ebf1	Distal	2131.5	1	Interaction_anno	1.16e-19	0	-600
chr11:45007736-45008585	chr11	45007736	45008585	2	1	0	1	0	390060	13591	NM_007897	ENSMUSG00000057098	Ebf1	Distal	-1839	-1	Interaction_anno	5.34e-41	0	-600
chr11:45007736-45008585	chr11	45007736	45008585	2	1	0	1	0	390060	13591	NM_007897	ENSMUSG00000057098	Ebf1	Distal	-1839	-1	Interaction_anno	5.34e-41	0	-600
chr11:45024295-45025189	chr11	45024295	45025189	1	1	0	0	0	406642	13591	NM_007897	ENSMUSG00000057098	Ebf1	Distal	-257.5	-1	Interaction_anno	1.73e-26	-1	-5600
chr11:45024295-45025189	chr11	45024295	45025189	1	1	0	0	0	406642	13591	NM_007897	ENSMUSG00000057098	Ebf1	Distal	-257.5	-1	Interaction_anno	1.73e-26	-1	-5600
chr11:45024295-45025189	chr11	45024295	45025189	1	1	0	0	0	406642	13591	NM_007897	ENSMUSG00000057098	Ebf1	Distal	-257.5	-1	Interaction_anno	1.07e-06	1	7272
chr11:45024295-45025189	chr11	45024295	45025189	1	1	0	0	0	406642	13591	NM_007897	ENSMUSG00000057098	Ebf1	Distal	-257.5	-1	Interaction_anno	1.07e-06	1	7272
chr11:45025933-45027032	chr11	45025933	45027032	2	1	0	1	0	408382	13591	NM_007897	ENSMUSG00000057098	Ebf1	Distal	0	0	Interaction_anno	1.73e-26	-1	-5600
chr11:45025933-45027032	chr11	45025933	45027032	2	1	0	1	0	408382	13591	NM_007897	ENSMUSG00000057098	Ebf1	Distal	0	0	Interaction_anno	1.73e-26	-1	-5600
chr11:45025933-45027032	chr11	45025933	45027032	2	1	0	1	0	408382	13591	NM_007897	ENSMUSG00000057098	Ebf1	Distal	0	0	Interaction_anno	1.07e-06	1	7272
chr11:45025933-45027032	chr11	45025933	45027032	2	1	0	1	0	408382	13591	NM_007897	ENSMUSG00000057098	Ebf1	Distal	0	0	Interaction_anno	1.07e-06	1	7272
chr11:45061376-45063116	chr11	45061376	45063116	2	2	0	0	0	444146	13591	NM_007897	ENSMUSG00000057098	Ebf1	Distal	2246.5	1	Interaction_anno	9.51e-13	0	-600
chr11:45061376-45063116	chr11	45061376	45063116	2	2	0	0	0	444146	13591	NM_007897	ENSMUSG00000057098	Ebf1	Distal	2246.5	1	Interaction_anno	9.51e-13	0	-600
chr11:45089226-45090104	chr11	45089226	45090104	1	0	0	1	0	471565	13591	NM_007897	ENSMUSG00000057098	Ebf1	Distal	4665.5	1	Interaction_anno	6.79e-08	-1	-5600
chr11:45089226-45090104	chr11	45089226	45090104	1	0	0	1	0	471565	13591	NM_007897	ENSMUSG00000057098	Ebf1	Distal	4665.5	1	Interaction_anno	6.79e-08	-1	-5600
chr11:45140526-45141084	chr11	45140526	45141084	2	1	0	1	0	522705	13591	NM_007897	ENSMUSG00000057098	Ebf1	Distal	-4194.5	-1	Interaction_anno	6.51e-11	0	-600
chr11:45140526-45141084	chr11	45140526	45141084	2	1	0	1	0	522705	13591	NM_007897	ENSMUSG00000057098	Ebf1	Distal	-4194.5	-1	Interaction_anno	6.51e-11	0	-600
chr11:45214131-45214656	chr11	45214131	45214656	1	1	0	0	0	596294	13591	NM_007897	ENSMUSG00000057098	Ebf1	Distal	4394	1	Interaction_anno	3.75e-05	-1	-5600
chr11:45214131-45214656	chr11	45214131	45214656	1	1	0	0	0	596294	13591	NM_007897	ENSMUSG00000057098	Ebf1	Distal	4394	1	Interaction_anno	3.75e-05	-1	-5600
chr11:45216767-45217241	chr11	45216767	45217241	1	0	0	1	0	598904	13591	NM_007897	ENSMUSG00000057098	Ebf1	Distal	-2995.5	-1	Interaction_anno	1.15e-13	0	-600
chr11:45216767-45217241	chr11	45216767	45217241	1	0	0	1	0	598904	13591	NM_007897	ENSMUSG00000057098	Ebf1	Distal	-2995.5	-1	Interaction_anno	1.15e-13	0	-600
chr11:45323564-45324399	chr11	45323564	45324399	1	0	0	1	0	705882	13591	NM_007897	ENSMUSG00000057098	Ebf1	Distal	0	0	Interaction_anno	0.0185387	-1	-5600
chr11:45323564-45324399	chr11	45323564	45324399	1	0	0	1	0	705882	13591	NM_007897	ENSMUSG00000057098	Ebf1	Distal	0	0	Interaction_anno	0.0185387	-1	-5600
chr11:45524473-45525605	chr11	45524473	45525605	1	0	0	1	0	906939	13591	NM_007897	ENSMUSG00000057098	Ebf1	Distal	-4960.5	-1	Interaction_anno	0.03791	1	7272
chr11:45524473-45525605	chr11	45524473	45525605	1	0	0	1	0	906939	13591	NM_007897	ENSMUSG00000057098	Ebf1	Distal	-4960.5	-1	Interaction_anno	0.03791	1	7272
chr11:45539495-45539823	chr11	45539495	45539823	0	0	0	0	0	921559	13591	NM_007897	ENSMUSG00000057098	Ebf1	Distal	0	0	Interaction_anno	3.85e-23	-1	-5600
chr11:45539495-45539823	chr11	45539495	45539823	0	0	0	0	0	921559	13591	NM_007897	ENSMUSG00000057098	Ebf1	Distal	4659.5	1	Interaction_anno	0.03791	1	7272
chr11:45678773-45679029	chr11	45678773	45679029	0	0	0	0	0	1060801	13591	NM_007897	ENSMUSG00000057098	Ebf1	Distal	0	0	Interaction_anno	0.0121012	0	-600
chr11:45847605-45848210	chr11	45847605	45848210	0	0	0	0	0	1.22981e+06	13591	NM_007897	ENSMUSG00000057098	Ebf1	Proximal	-2092	-1	Interaction_anno	0.000475085	-1	-5600
chr11:45848295-45848477	chr11	45848295	45848477	0	0	0	0	0	1230286	13591	NM_007897	ENSMUSG00000057098	Ebf1	Proximal	-1613.5	-1	Interaction_anno	0.000475085	-1	-5600
chr11:45849344-45849514	chr11	45849344	45849514	0	0	0	0	0	1231329	13591	NM_007897	ENSMUSG00000057098	Ebf1	Proximal	-570.5	-1	Interaction_anno	0.000475085	-1	-5600
chr11:45873729-45874047	chr11	45873729	45874047	0	0	0	0	0	1255788	13591	NM_007897	ENSMUSG00000057098	Ebf1	Distal	0	0	Interaction_anno	2.11e-06	0	-600
chr11:45874272-45874624	chr11	45874272	45874624	0	0	0	0	0	1256348	13591	NM_007897	ENSMUSG00000057098	Ebf1	Distal	0	0	Interaction_anno	2.11e-06	0	-600
chr11:45874744-45875848	chr11	45874744	45875848	3	1	0	1	1	1257196	13591	NM_007897	ENSMUSG00000057098	Ebf1	Distal	296.5	1	Interaction_anno	2.11e-06	0	-600
chr11:45874744-45875848	chr11	45874744	45875848	3	1	0	1	1	1257196	13591	NM_007897	ENSMUSG00000057098	Ebf1	Distal	296.5	1	Interaction_anno	2.11e-06	0	-600
chr11:67578086-67578431	chr11	67578086	67578431	1	1	0	0	0	-8241	14457	NM_008088	ENSMUSG00000033066	Gas7	Proximal	NA	NA	Proximal_anno	NA	NA	NA
chr11:67578086-67578431	chr11	67578086	67578431	1	1	0	0	0	-8241	14457	NM_008088	ENSMUSG00000033066	Gas7	Proximal	NA	NA	Proximal_anno	NA	NA	NA
chr11:67578488-67579482	chr11	67578488	67579482	1	0	0	1	0	-7515	14457	NM_008088	ENSMUSG00000033066	Gas7	Proximal	NA	NA	Proximal_anno	NA	NA	NA
chr11:67578488-67579482	chr11	67578488	67579482	1	0	0	1	0	-7515	14457	NM_008088	ENSMUSG00000033066	Gas7	Proximal	NA	NA	Proximal_anno	NA	NA	NA
chr11:67604227-67605061	chr11	67604227	67605061	2	1	0	1	0	8089	14457	NM_008088	ENSMUSG00000033066	Gas7	Proximal	NA	NA	Proximal_anno	NA	NA	NA
chr11:67604227-67605061	chr11	67604227	67605061	2	1	0	1	0	8089	14457	NM_008088	ENSMUSG00000033066	Gas7	Proximal	NA	NA	Proximal_anno	NA	NA	NA
chr11:68513941-68514357	chr11	68513941	68514357	0	0	0	0	0	11130	104709	NM_001004435	ENSMUSG00000046207	Pik3r6	Distal	-850.5	-1	Interaction_anno	1.88e-14	0	-519
chr11:68519482-68520706	chr11	68519482	68520706	2	1	0	1	0	17075	104709	NM_001004435	ENSMUSG00000046207	Pik3r6	Distal	94.5	1	Interaction_anno	1.88e-14	0	-519
chr11:68519482-68520706	chr11	68519482	68520706	2	1	0	1	0	17075	104709	NM_001004435	ENSMUSG00000046207	Pik3r6	Distal	94.5	1	Interaction_anno	1.88e-14	0	-519
chr11:68559572-68559801	chr11	68559572	68559801	0	0	0	0	0	56667.5	104709	NM_001004435	ENSMUSG00000046207	Pik3r6	Proximal	4687	1	Interaction_anno	0.000303745	0	-519
chr11:72221357-72221808	chr11	72221357	72221808	1	0	0	1	0	190130	276829	NM_177776	ENSMUSG00000045667	Smtnl2	Proximal	1583	1	Interaction_anno	0.0090767	1	4213
chr11:72221357-72221808	chr11	72221357	72221808	1	0	0	1	0	190130	276829	NM_177776	ENSMUSG00000045667	Smtnl2	Proximal	1583	1	Interaction_anno	0.0090767	1	4213
chr11:72421482-72421835	chr11	72421482	72421835	1	0	1	0	0	-9946	276829	NM_177776	ENSMUSG00000045667	Smtnl2	Proximal	NA	NA	Proximal_anno	NA	NA	NA
chr11:72421482-72421835	chr11	72421482	72421835	1	0	1	0	0	-9946	276829	NM_177776	ENSMUSG00000045667	Smtnl2	Proximal	NA	NA	Proximal_anno	NA	NA	NA
chr11:75344192-75344486	chr11	75344192	75344486	2	0	0	1	1	-307170	17913	NM_008659	ENSMUSG00000017774	Myo1c	Proximal	-660.5	-1	Interaction_anno	0.0398965	0	350
chr11:75344192-75344486	chr11	75344192	75344486	2	0	0	1	1	-307170	17913	NM_008659	ENSMUSG00000017774	Myo1c	Proximal	-660.5	-1	Interaction_anno	0.0398965	0	350
chr11:75526748-75527080	chr11	75526748	75527080	1	0	0	1	0	-124595	17913	NM_008659	ENSMUSG00000017774	Myo1c	Proximal	-3085.5	-1	Interaction_anno	7.34e-05	0	350
chr11:75526748-75527080	chr11	75526748	75527080	1	0	0	1	0	-124595	17913	NM_008659	ENSMUSG00000017774	Myo1c	Proximal	-3085.5	-1	Interaction_anno	7.34e-05	0	350
chr11:75594323-75594917	chr11	75594323	75594917	0	0	0	0	0	-56889	17913	NM_008659	ENSMUSG00000017774	Myo1c	Proximal	4620.5	1	Interaction_anno	0.00280984	0	350
chr11:75622699-75623760	chr11	75622699	75623760	1	1	0	0	0	-28279.5	17913	NM_008659	ENSMUSG00000017774	Myo1c	Proximal	-1770	-1	Interaction_anno	9.46e-06	0	350
chr11:75622699-75623760	chr11	75622699	75623760	1	1	0	0	0	-28279.5	17913	NM_008659	ENSMUSG00000017774	Myo1c	Proximal	-1770	-1	Interaction_anno	9.46e-06	0	350
chr11:75623903-75624068	chr11	75623903	75624068	0	0	0	0	0	-27523.5	17913	NM_008659	ENSMUSG00000017774	Myo1c	Proximal	-1014	-1	Interaction_anno	9.46e-06	0	350
chr11:75684567-75685392	chr11	75684567	75685392	2	1	0	1	0	33470.5	17913	NM_008659	ENSMUSG00000017774	Myo1c	Proximal	4980	1	Interaction_anno	3.25e-12	0	350
chr11:75684567-75685392	chr11	75684567	75685392	2	1	0	1	0	33470.5	17913	NM_008659	ENSMUSG00000017774	Myo1c	Proximal	4980	1	Interaction_anno	3.25e-12	0	350
chr11:75737772-75738388	chr11	75737772	75738388	0	0	0	0	0	86571	17913	NM_008659	ENSMUSG00000017774	Myo1c	Proximal	3080.5	1	Interaction_anno	1.85e-05	1	6485
chr11:75769090-75769632	chr11	75769090	75769632	0	0	0	0	0	117852	17913	NM_008659	ENSMUSG00000017774	Myo1c	Distal	0	0	Interaction_anno	0.000234443	0	350
chr11:97641512-97642333	chr11	97641512	97642333	1	0	0	1	0	344524	72324	NM_028199	ENSMUSG00000017417	Plxdc1	Distal	-3077	-1	Interaction_anno	0.00377002	0	-1054
chr11:97641512-97642333	chr11	97641512	97642333	1	0	0	1	0	344524	72324	NM_028199	ENSMUSG00000017417	Plxdc1	Distal	-3077	-1	Interaction_anno	0.00377002	0	-1054
chr11:97644876-97645265	chr11	97644876	97645265	0	0	0	0	0	341376	72324	NM_028199	ENSMUSG00000017417	Plxdc1	Distal	0	0	Interaction_anno	0.00377002	0	-1054
chr11:97659484-97660757	chr11	97659484	97660757	1	1	0	0	0	326326	72324	NM_028199	ENSMUSG00000017417	Plxdc1	Proximal	0	0	Interaction_anno	0.00315361	0	-1054
chr11:97659484-97660757	chr11	97659484	97660757	1	1	0	0	0	326326	72324	NM_028199	ENSMUSG00000017417	Plxdc1	Proximal	0	0	Interaction_anno	0.00315361	0	-1054
chr11:97769596-97770085	chr11	97769596	97770085	1	1	0	0	0	216606	72324	NM_028199	ENSMUSG00000017417	Plxdc1	Proximal	0	0	Interaction_anno	0.0020314	0	-1054
chr11:97769596-97770085	chr11	97769596	97770085	1	1	0	0	0	216606	72324	NM_028199	ENSMUSG00000017417	Plxdc1	Proximal	0	0	Interaction_anno	0.0020314	0	-1054
chr11:97829417-97830826	chr11	97829417	97830826	1	0	0	1	0	156324	72324	NM_028199	ENSMUSG00000017417	Plxdc1	Distal	122	1	Interaction_anno	0.00131631	0	-1054
chr11:97829417-97830826	chr11	97829417	97830826	1	0	0	1	0	156324	72324	NM_028199	ENSMUSG00000017417	Plxdc1	Distal	122	1	Interaction_anno	0.00131631	0	-1054
chr11:97848909-97849240	chr11	97848909	97849240	1	0	1	0	0	137372	72324	NM_028199	ENSMUSG00000017417	Plxdc1	Proximal	-925	-1	Interaction_anno	0.0385902	0	-1054
chr11:97848909-97849240	chr11	97848909	97849240	1	0	1	0	0	137372	72324	NM_028199	ENSMUSG00000017417	Plxdc1	Proximal	-925	-1	Interaction_anno	0.0385902	0	-1054
chr11:97899859-97900344	chr11	97899859	97900344	0	0	0	0	0	86344.5	72324	NM_028199	ENSMUSG00000017417	Plxdc1	Distal	-4898	-1	Interaction_anno	6.11e-08	0	-1054
chr11:97916108-97916452	chr11	97916108	97916452	0	0	0	0	0	70166	72324	NM_028199	ENSMUSG00000017417	Plxdc1	Distal	0	0	Interaction_anno	0.000903804	0	-1054
chr11:97936829-97937303	chr11	97936829	97937303	0	0	0	0	0	49380	72324	NM_028199	ENSMUSG00000017417	Plxdc1	Distal	0	0	Interaction_anno	2.27e-19	0	-1054
chr11:97936829-97937303	chr11	97936829	97937303	0	0	0	0	0	59107	217151	NM_207231	ENSMUSG00000038352	Arl5c	Distal	0	0	Interaction_anno	0.039636	-1	-6327
chr11:97942220-97942742	chr11	97942220	97942742	0	0	0	0	0	43965	72324	NM_028199	ENSMUSG00000017417	Plxdc1	Distal	2481.5	1	Interaction_anno	2.27e-19	0	-1054
chr11:97942220-97942742	chr11	97942220	97942742	0	0	0	0	0	53692	217151	NM_207231	ENSMUSG00000038352	Arl5c	Distal	2481.5	1	Interaction_anno	0.039636	-1	-6327
chr11:97954635-97955714	chr11	97954635	97955714	0	0	0	0	0	31271.5	72324	NM_028199	ENSMUSG00000017417	Plxdc1	Distal	0	0	Interaction_anno	0.00200991	0	-1054
chr11:97977668-97978381	chr11	97977668	97978381	0	0	0	0	0	8421.5	72324	NM_028199	ENSMUSG00000017417	Plxdc1	Proximal	3025	1	Interaction_anno	0.000113547	0	-1054
chr11:97977668-97978381	chr11	97977668	97978381	0	0	0	0	0	8421	72324	NM_028199	ENSMUSG00000017417	Plxdc1	Proximal	NA	NA	Proximal_anno	NA	NA	NA
chr11:97999328-97999646	chr11	97999328	97999646	0	0	0	0	0	-13041	72324	NM_028199	ENSMUSG00000017417	Plxdc1	Proximal	-512.5	-1	Interaction_anno	1.9e-06	0	-1054
chr11:97999328-97999646	chr11	97999328	97999646	0	0	0	0	0	-3314	217151	NM_207231	ENSMUSG00000038352	Arl5c	Proximal	NA	NA	Proximal_anno	NA	NA	NA
chr11:97999882-98000103	chr11	97999882	98000103	0	0	0	0	0	-13546.5	72324	NM_028199	ENSMUSG00000017417	Plxdc1	Proximal	-7	-1	Interaction_anno	1.9e-06	0	-1054
chr11:97999882-98000103	chr11	97999882	98000103	0	0	0	0	0	-3820	217151	NM_207231	ENSMUSG00000038352	Arl5c	Proximal	NA	NA	Proximal_anno	NA	NA	NA
chr11:98000229-98000809	chr11	98000229	98000809	1	1	0	0	0	-14073	72324	NM_028199	ENSMUSG00000017417	Plxdc1	Proximal	0	0	Interaction_anno	1.9e-06	0	-1054
chr11:98000229-98000809	chr11	98000229	98000809	1	1	0	0	0	-14073	72324	NM_028199	ENSMUSG00000017417	Plxdc1	Proximal	0	0	Interaction_anno	1.9e-06	0	-1054
chr11:98000229-98000809	chr11	98000229	98000809	1	1	0	0	0	-4346	217151	NM_207231	ENSMUSG00000038352	Arl5c	Proximal	NA	NA	Proximal_anno	NA	NA	NA
chr11:98000229-98000809	chr11	98000229	98000809	1	1	0	0	0	-4346	217151	NM_207231	ENSMUSG00000038352	Arl5c	Proximal	NA	NA	Proximal_anno	NA	NA	NA
chr11:98001244-98001787	chr11	98001244	98001787	1	1	0	0	0	-15069.5	72324	NM_028199	ENSMUSG00000017417	Plxdc1	Proximal	0	0	Interaction_anno	1.9e-06	0	-1054
chr11:98001244-98001787	chr11	98001244	98001787	1	1	0	0	0	-15069.5	72324	NM_028199	ENSMUSG00000017417	Plxdc1	Proximal	0	0	Interaction_anno	1.9e-06	0	-1054
chr11:98001244-98001787	chr11	98001244	98001787	1	1	0	0	0	-5343	217151	NM_207231	ENSMUSG00000038352	Arl5c	Proximal	NA	NA	Proximal_anno	NA	NA	NA
chr11:98001244-98001787	chr11	98001244	98001787	1	1	0	0	0	-5343	217151	NM_207231	ENSMUSG00000038352	Arl5c	Proximal	NA	NA	Proximal_anno	NA	NA	NA
chr11:98001959-98002410	chr11	98001959	98002410	1	1	0	0	0	-15738.5	72324	NM_028199	ENSMUSG00000017417	Plxdc1	Proximal	0	0	Interaction_anno	1.9e-06	0	-1054
chr11:98001959-98002410	chr11	98001959	98002410	1	1	0	0	0	-15738.5	72324	NM_028199	ENSMUSG00000017417	Plxdc1	Proximal	0	0	Interaction_anno	1.9e-06	0	-1054
chr11:98001959-98002410	chr11	98001959	98002410	1	1	0	0	0	-6012	217151	NM_207231	ENSMUSG00000038352	Arl5c	Proximal	NA	NA	Proximal_anno	NA	NA	NA
chr11:98001959-98002410	chr11	98001959	98002410	1	1	0	0	0	-6012	217151	NM_207231	ENSMUSG00000038352	Arl5c	Proximal	NA	NA	Proximal_anno	NA	NA	NA
chr11:98002691-98002974	chr11	98002691	98002974	0	0	0	0	0	-16386.5	72324	NM_028199	ENSMUSG00000017417	Plxdc1	Proximal	0	0	Interaction_anno	1.9e-06	0	-1054
chr11:98002691-98002974	chr11	98002691	98002974	0	0	0	0	0	-6660	217151	NM_207231	ENSMUSG00000038352	Arl5c	Proximal	NA	NA	Proximal_anno	NA	NA	NA
chr11:98003193-98003664	chr11	98003193	98003664	0	0	0	0	0	-16982.5	72324	NM_028199	ENSMUSG00000017417	Plxdc1	Proximal	0	0	Interaction_anno	1.9e-06	0	-1054
chr11:98003193-98003664	chr11	98003193	98003664	0	0	0	0	0	-7256	217151	NM_207231	ENSMUSG00000038352	Arl5c	Proximal	NA	NA	Proximal_anno	NA	NA	NA
chr11:98030752-98031765	chr11	98030752	98031765	0	0	0	0	0	-44812.5	72324	NM_028199	ENSMUSG00000017417	Plxdc1	Proximal	1259	1	Interaction_anno	0.000307806	0	-1054
chr11:98030752-98031765	chr11	98030752	98031765	0	0	0	0	0	-35085.5	217151	NM_207231	ENSMUSG00000038352	Arl5c	Proximal	1259	1	Interaction_anno	1.39e-08	-1	-6327
chr11:98043202-98043966	chr11	98043202	98043966	0	0	0	0	0	-57138	72324	NM_028199	ENSMUSG00000017417	Plxdc1	Proximal	0	0	Interaction_anno	0.0179516	0	-1054
chr11:98142562-98142978	chr11	98142562	98142978	0	0	0	0	0	-156324	72324	NM_028199	ENSMUSG00000017417	Plxdc1	Proximal	-2229.5	-1	Interaction_anno	0.00650329	0	-1054
chr11:98142562-98142978	chr11	98142562	98142978	0	0	0	0	0	-146597	217151	NM_207231	ENSMUSG00000038352	Arl5c	Proximal	-2229.5	-1	Interaction_anno	0.00529441	-1	-6327
chr11:98264946-98265545	chr11	98264946	98265545	0	0	0	0	0	280786	22780	NM_011771	ENSMUSG00000018168	Ikzf3	Proximal	246	1	Interaction_anno	0.025594	0	-1469
chr11:98339272-98339657	chr11	98339272	98339657	0	0	0	0	0	206566	22780	NM_011771	ENSMUSG00000018168	Ikzf3	Proximal	0	0	Interaction_anno	4.74e-07	0	-1469
chr11:98339761-98340390	chr11	98339761	98340390	2	1	0	1	0	205956	22780	NM_011771	ENSMUSG00000018168	Ikzf3	Proximal	76	1	Interaction_anno	4.74e-07	0	-1469
chr11:98339761-98340390	chr11	98339761	98340390	2	1	0	1	0	205956	22780	NM_011771	ENSMUSG00000018168	Ikzf3	Proximal	76	1	Interaction_anno	4.74e-07	0	-1469
chr11:98457396-98458703	chr11	98457396	98458703	2	1	0	1	0	87981.5	22780	NM_011771	ENSMUSG00000018168	Ikzf3	Distal	-1950	-1	Interaction_anno	7.22e-17	0	-1469
chr11:98457396-98458703	chr11	98457396	98458703	2	1	0	1	0	87981.5	22780	NM_011771	ENSMUSG00000018168	Ikzf3	Distal	-1950	-1	Interaction_anno	7.22e-17	0	-1469
chr11:98458757-98459809	chr11	98458757	98459809	2	1	0	1	0	86748	22780	NM_011771	ENSMUSG00000018168	Ikzf3	Distal	-716.5	-1	Interaction_anno	7.22e-17	0	-1469
chr11:98458757-98459809	chr11	98458757	98459809	2	1	0	1	0	86748	22780	NM_011771	ENSMUSG00000018168	Ikzf3	Distal	-716.5	-1	Interaction_anno	7.22e-17	0	-1469
chr11:98461148-98461569	chr11	98461148	98461569	0	0	0	0	0	84672.5	22780	NM_011771	ENSMUSG00000018168	Ikzf3	Distal	0	0	Interaction_anno	7.22e-17	0	-1469
chr11:98484395-98484996	chr11	98484395	98484996	2	1	0	1	0	61335.5	22780	NM_011771	ENSMUSG00000018168	Ikzf3	Distal	4696	1	Interaction_anno	0.000121418	0	-1469
chr11:98484395-98484996	chr11	98484395	98484996	2	1	0	1	0	61335.5	22780	NM_011771	ENSMUSG00000018168	Ikzf3	Distal	4696	1	Interaction_anno	0.000121418	0	-1469
chr11:98492657-98492863	chr11	98492657	98492863	0	0	0	0	0	53271	22780	NM_011771	ENSMUSG00000018168	Ikzf3	Distal	0	0	Interaction_anno	9.64e-13	0	-1469
chr11:98492907-98493865	chr11	98492907	98493865	3	1	0	1	1	52645	22780	NM_011771	ENSMUSG00000018168	Ikzf3	Distal	0	0	Interaction_anno	9.64e-13	0	-1469
chr11:98492907-98493865	chr11	98492907	98493865	3	1	0	1	1	52645	22780	NM_011771	ENSMUSG00000018168	Ikzf3	Distal	0	0	Interaction_anno	9.64e-13	0	-1469
chr11:98497343-98497672	chr11	98497343	98497672	1	0	0	0	1	48523.5	22780	NM_011771	ENSMUSG00000018168	Ikzf3	Distal	2508	1	Interaction_anno	9.64e-13	0	-1469
chr11:98497343-98497672	chr11	98497343	98497672	1	0	0	0	1	48523.5	22780	NM_011771	ENSMUSG00000018168	Ikzf3	Distal	2508	1	Interaction_anno	9.64e-13	0	-1469
chr11:98537503-98537875	chr11	98537503	98537875	1	1	0	0	0	8342	22780	NM_011771	ENSMUSG00000018168	Ikzf3	Proximal	NA	NA	Proximal_anno	NA	NA	NA
chr11:98537503-98537875	chr11	98537503	98537875	1	1	0	0	0	8342	22780	NM_011771	ENSMUSG00000018168	Ikzf3	Proximal	NA	NA	Proximal_anno	NA	NA	NA
chr11:98944010-98944307	chr11	98944010	98944307	0	0	0	0	0	210918	12775	NM_007719	ENSMUSG00000037944	Ccr7	Proximal	0	0	Interaction_anno	2.99e-07	0	-2423
chr11:98944496-98944824	chr11	98944496	98944824	1	1	0	0	0	210417	12775	NM_007719	ENSMUSG00000037944	Ccr7	Proximal	0	0	Interaction_anno	2.99e-07	0	-2423
chr11:98944496-98944824	chr11	98944496	98944824	1	1	0	0	0	210417	12775	NM_007719	ENSMUSG00000037944	Ccr7	Proximal	0	0	Interaction_anno	2.99e-07	0	-2423
chr11:98947981-98948250	chr11	98947981	98948250	0	0	0	0	0	206962	12775	NM_007719	ENSMUSG00000037944	Ccr7	Proximal	3116	1	Interaction_anno	2.99e-07	0	-2423
chr11:98949717-98949988	chr11	98949717	98949988	0	0	0	0	0	205224	12775	NM_007719	ENSMUSG00000037944	Ccr7	Distal	4853	1	Interaction_anno	2.99e-07	0	-2423
chr11:98972091-98972552	chr11	98972091	98972552	0	0	0	0	0	182756	12775	NM_007719	ENSMUSG00000037944	Ccr7	Proximal	-2678	-1	Interaction_anno	0.00497402	0	-2423
chr11:98975148-98975821	chr11	98975148	98975821	0	0	0	0	0	179592	12775	NM_007719	ENSMUSG00000037944	Ccr7	Proximal	0	0	Interaction_anno	0.00497402	0	-2423
chr11:99104604-99105590	chr11	99104604	99105590	3	0	0	1	2	49980	12775	NM_007719	ENSMUSG00000037944	Ccr7	Distal	-4902.5	-1	Interaction_anno	0.0289156	0	-2423
chr11:99104604-99105590	chr11	99104604	99105590	3	0	0	1	2	49980	12775	NM_007719	ENSMUSG00000037944	Ccr7	Distal	-4902.5	-1	Interaction_anno	0.0289156	0	-2423
chr11:99104604-99105590	chr11	99104604	99105590	3	0	0	1	2	49980	12775	NM_007719	ENSMUSG00000037944	Ccr7	Distal	-4902.5	-1	Interaction_anno	0.0289156	0	-2423
chr11:99115820-99117106	chr11	99115820	99117106	1	0	0	0	1	38614	12775	NM_007719	ENSMUSG00000037944	Ccr7	Distal	1463.5	1	Interaction_anno	0.0289156	0	-2423
chr11:99115820-99117106	chr11	99115820	99117106	1	0	0	0	1	38614	12775	NM_007719	ENSMUSG00000037944	Ccr7	Distal	1463.5	1	Interaction_anno	0.0289156	0	-2423
chr11:99162633-99163505	chr11	99162633	99163505	0	0	0	0	0	-7992	12775	NM_007719	ENSMUSG00000037944	Ccr7	Proximal	NA	NA	Proximal_anno	NA	NA	NA
chr11:99167618-99168621	chr11	99167618	99168621	1	0	0	1	0	-13042.5	12775	NM_007719	ENSMUSG00000037944	Ccr7	Distal	-1880	-1	Interaction_anno	6.53e-09	0	-2423
chr11:99167618-99168621	chr11	99167618	99168621	1	0	0	1	0	-13042.5	12775	NM_007719	ENSMUSG00000037944	Ccr7	Distal	-1880	-1	Interaction_anno	6.53e-09	0	-2423
chr11:99170579-99171437	chr11	99170579	99171437	1	1	0	0	0	-15931	12775	NM_007719	ENSMUSG00000037944	Ccr7	Distal	0	0	Interaction_anno	6.53e-09	0	-2423
chr11:99170579-99171437	chr11	99170579	99171437	1	1	0	0	0	-15931	12775	NM_007719	ENSMUSG00000037944	Ccr7	Distal	0	0	Interaction_anno	6.53e-09	0	-2423
chr11:99177064-99178099	chr11	99177064	99178099	1	1	0	0	0	-22504.5	12775	NM_007719	ENSMUSG00000037944	Ccr7	Distal	2582	1	Interaction_anno	6.53e-09	0	-2423
chr11:99177064-99178099	chr11	99177064	99178099	1	1	0	0	0	-22504.5	12775	NM_007719	ENSMUSG00000037944	Ccr7	Distal	2582	1	Interaction_anno	6.53e-09	0	-2423
chr11:99186844-99187695	chr11	99186844	99187695	0	0	0	0	0	-32192.5	12775	NM_007719	ENSMUSG00000037944	Ccr7	Distal	0	0	Interaction_anno	0.0239821	0	-2423
chr11:99188917-99189784	chr11	99188917	99189784	1	0	0	1	0	-34273.5	12775	NM_007719	ENSMUSG00000037944	Ccr7	Distal	0	0	Interaction_anno	0.0239821	0	-2423
chr11:99188917-99189784	chr11	99188917	99189784	1	0	0	1	0	-34273.5	12775	NM_007719	ENSMUSG00000037944	Ccr7	Distal	0	0	Interaction_anno	0.0239821	0	-2423
chr11:99201966-99202712	chr11	99201966	99202712	0	0	0	0	0	-47262	12775	NM_007719	ENSMUSG00000037944	Ccr7	Distal	0	0	Interaction_anno	0.00110405	0	-2423
chr11:99203530-99204065	chr11	99203530	99204065	1	1	0	0	0	-48720.5	12775	NM_007719	ENSMUSG00000037944	Ccr7	Distal	0	0	Interaction_anno	0.00110405	0	-2423
chr11:99203530-99204065	chr11	99203530	99204065	1	1	0	0	0	-48720.5	12775	NM_007719	ENSMUSG00000037944	Ccr7	Distal	0	0	Interaction_anno	0.00110405	0	-2423
chr11:99206985-99207390	chr11	99206985	99207390	0	0	0	0	0	-52110.5	12775	NM_007719	ENSMUSG00000037944	Ccr7	Distal	2188	1	Interaction_anno	0.00110405	0	-2423
chr11:99238501-99238869	chr11	99238501	99238869	1	0	0	1	0	-83608	12775	NM_007719	ENSMUSG00000037944	Ccr7	Proximal	3685.5	1	Interaction_anno	4.56e-06	0	-2423
chr11:99238501-99238869	chr11	99238501	99238869	1	0	0	1	0	-83608	12775	NM_007719	ENSMUSG00000037944	Ccr7	Proximal	3685.5	1	Interaction_anno	4.56e-06	0	-2423
chr11:99292888-99293152	chr11	99292888	99293152	0	0	0	0	0	-137943	12775	NM_007719	ENSMUSG00000037944	Ccr7	Proximal	-1979.5	-1	Interaction_anno	0.00149562	0	-2423
chr12:102383114-102383759	chr12	102383114	102383759	2	1	0	1	0	56376.5	19141	NM_011175	ENSMUSG00000021190	Lgmn	Distal	3437	1	Interaction_anno	0.0118622	0	2313
chr12:102383114-102383759	chr12	102383114	102383759	2	1	0	1	0	56376.5	19141	NM_011175	ENSMUSG00000021190	Lgmn	Distal	3437	1	Interaction_anno	0.0118622	0	2313
chr12:102392027-102392289	chr12	102392027	102392289	0	0	0	0	0	47655	19141	NM_011175	ENSMUSG00000021190	Lgmn	Distal	-2841.5	-1	Interaction_anno	4.66e-10	0	2313
chr12:102430152-102430784	chr12	102430152	102430784	0	0	0	0	0	9345	19141	NM_011175	ENSMUSG00000021190	Lgmn	Proximal	NA	NA	Proximal_anno	NA	NA	NA
chr12:102451055-102451408	chr12	102451055	102451408	0	0	0	0	0	-11418.5	19141	NM_011175	ENSMUSG00000021190	Lgmn	Distal	0	0	Interaction_anno	6.7e-07	0	2313
chr12:102451460-102451931	chr12	102451460	102451931	0	0	0	0	0	-11882.5	19141	NM_011175	ENSMUSG00000021190	Lgmn	Distal	0	0	Interaction_anno	6.7e-07	0	2313
chr12:102453557-102454326	chr12	102453557	102454326	1	0	0	1	0	-14128.5	19141	NM_011175	ENSMUSG00000021190	Lgmn	Distal	0	0	Interaction_anno	6.7e-07	0	2313
chr12:102453557-102454326	chr12	102453557	102454326	1	0	0	1	0	-14128.5	19141	NM_011175	ENSMUSG00000021190	Lgmn	Distal	0	0	Interaction_anno	6.7e-07	0	2313
chr12:102670984-102672540	chr12	102670984	102672540	2	1	0	1	0	-231949	19141	NM_011175	ENSMUSG00000021190	Lgmn	Distal	-3237.5	-1	Interaction_anno	0.024199	0	2313
chr12:102670984-102672540	chr12	102670984	102672540	2	1	0	1	0	-231949	19141	NM_011175	ENSMUSG00000021190	Lgmn	Distal	-3237.5	-1	Interaction_anno	0.024199	0	2313
chr12:102681637-102681930	chr12	102681637	102681930	0	0	0	0	0	-241970	19141	NM_011175	ENSMUSG00000021190	Lgmn	Proximal	1784	1	Interaction_anno	0.024199	0	2313
chr12:103322857-103323101	chr12	103322857	103323101	0	0	0	0	0	-65702	68149	NM_026580	ENSMUSG00000021203	Otub2	Proximal	-2020.5	-1	Interaction_anno	3.57e-08	0	-1181
chr12:103325547-103326186	chr12	103325547	103326186	0	0	0	0	0	-62814.5	68149	NM_026580	ENSMUSG00000021203	Otub2	Distal	0	0	Interaction_anno	3.57e-08	0	-1181
chr12:103327051-103327639	chr12	103327051	103327639	1	1	0	0	0	-61336	68149	NM_026580	ENSMUSG00000021203	Otub2	Distal	0	0	Interaction_anno	3.57e-08	0	-1181
chr12:103327051-103327639	chr12	103327051	103327639	1	1	0	0	0	-61336	68149	NM_026580	ENSMUSG00000021203	Otub2	Distal	0	0	Interaction_anno	3.57e-08	0	-1181
chr12:103332905-103333253	chr12	103332905	103333253	0	0	0	0	0	22922	65256	NM_023049	ENSMUSG00000021200	Asb2	Distal	-1920.5	-1	Interaction_anno	0.00349522	0	-1499
chr12:103332905-103333253	chr12	103332905	103333253	0	0	0	0	0	-55602	68149	NM_026580	ENSMUSG00000021203	Otub2	Distal	3079.5	1	Interaction_anno	3.57e-08	0	-1181
chr12:103338117-103338795	chr12	103338117	103338795	0	0	0	0	0	17545	65256	NM_023049	ENSMUSG00000021200	Asb2	Distal	0	0	Interaction_anno	0.00349522	0	-1499
chr12:103341104-103341623	chr12	103341104	103341623	1	1	0	0	0	14637.5	65256	NM_023049	ENSMUSG00000021200	Asb2	Distal	1364	1	Interaction_anno	0.00349522	0	-1499
chr12:103341104-103341623	chr12	103341104	103341623	1	1	0	0	0	14637.5	65256	NM_023049	ENSMUSG00000021200	Asb2	Distal	1364	1	Interaction_anno	0.00349522	0	-1499
chr12:103341104-103341623	chr12	103341104	103341623	1	1	0	0	0	-47317.5	68149	NM_026580	ENSMUSG00000021203	Otub2	Distal	-3636	-1	Interaction_anno	0.00708194	-1	-4394
chr12:103341104-103341623	chr12	103341104	103341623	1	1	0	0	0	-47317.5	68149	NM_026580	ENSMUSG00000021203	Otub2	Distal	-3636	-1	Interaction_anno	0.00708194	-1	-4394
chr12:103341104-103341623	chr12	103341104	103341623	1	1	0	0	0	-47317.5	68149	NM_026580	ENSMUSG00000021203	Otub2	Distal	-3636	-1	Interaction_anno	0.000449438	1	5606
chr12:103341104-103341623	chr12	103341104	103341623	1	1	0	0	0	-47317.5	68149	NM_026580	ENSMUSG00000021203	Otub2	Distal	-3636	-1	Interaction_anno	0.000449438	1	5606
chr12:103341104-103341623	chr12	103341104	103341623	1	1	0	0	0	14637.5	65256	NM_023049	ENSMUSG00000021200	Asb2	Distal	-3636	-1	Interaction_anno	0.000882593	-1	-6499
chr12:103341104-103341623	chr12	103341104	103341623	1	1	0	0	0	14637.5	65256	NM_023049	ENSMUSG00000021200	Asb2	Distal	-3636	-1	Interaction_anno	0.000882593	-1	-6499
chr12:103341731-103341971	chr12	103341731	103341971	0	0	0	0	0	14150	65256	NM_023049	ENSMUSG00000021200	Asb2	Distal	1851.5	1	Interaction_anno	0.00349522	0	-1499
chr12:103341731-103341971	chr12	103341731	103341971	0	0	0	0	0	-46830	68149	NM_026580	ENSMUSG00000021203	Otub2	Distal	-3148.5	-1	Interaction_anno	0.00708194	-1	-4394
chr12:103341731-103341971	chr12	103341731	103341971	0	0	0	0	0	-46830	68149	NM_026580	ENSMUSG00000021203	Otub2	Distal	-3148.5	-1	Interaction_anno	0.000449438	1	5606
chr12:103341731-103341971	chr12	103341731	103341971	0	0	0	0	0	14150	65256	NM_023049	ENSMUSG00000021200	Asb2	Distal	-3148.5	-1	Interaction_anno	0.000882593	-1	-6499
chr12:103343221-103343828	chr12	103343221	103343828	2	1	0	1	0	12476.5	65256	NM_023049	ENSMUSG00000021200	Asb2	Distal	3525	1	Interaction_anno	0.00349522	0	-1499
chr12:103343221-103343828	chr12	103343221	103343828	2	1	0	1	0	12476.5	65256	NM_023049	ENSMUSG00000021200	Asb2	Distal	3525	1	Interaction_anno	0.00349522	0	-1499
chr12:103343221-103343828	chr12	103343221	103343828	2	1	0	1	0	-45156.5	68149	NM_026580	ENSMUSG00000021203	Otub2	Distal	-1475	-1	Interaction_anno	0.00708194	-1	-4394
chr12:103343221-103343828	chr12	103343221	103343828	2	1	0	1	0	-45156.5	68149	NM_026580	ENSMUSG00000021203	Otub2	Distal	-1475	-1	Interaction_anno	0.00708194	-1	-4394
chr12:103343221-103343828	chr12	103343221	103343828	2	1	0	1	0	-45156.5	68149	NM_026580	ENSMUSG00000021203	Otub2	Distal	-1475	-1	Interaction_anno	0.000449438	1	5606
chr12:103343221-103343828	chr12	103343221	103343828	2	1	0	1	0	-45156.5	68149	NM_026580	ENSMUSG00000021203	Otub2	Distal	-1475	-1	Interaction_anno	0.000449438	1	5606
chr12:103343221-103343828	chr12	103343221	103343828	2	1	0	1	0	12476.5	65256	NM_023049	ENSMUSG00000021200	Asb2	Distal	-1475	-1	Interaction_anno	0.000882593	-1	-6499
chr12:103343221-103343828	chr12	103343221	103343828	2	1	0	1	0	12476.5	65256	NM_023049	ENSMUSG00000021200	Asb2	Distal	-1475	-1	Interaction_anno	0.000882593	-1	-6499
chr12:103347031-103348014	chr12	103347031	103348014	1	1	0	0	0	-41158.5	68149	NM_026580	ENSMUSG00000021203	Otub2	Proximal	0	0	Interaction_anno	0.00708194	-1	-4394
chr12:103347031-103348014	chr12	103347031	103348014	1	1	0	0	0	-41158.5	68149	NM_026580	ENSMUSG00000021203	Otub2	Proximal	0	0	Interaction_anno	0.00708194	-1	-4394
chr12:103347031-103348014	chr12	103347031	103348014	1	1	0	0	0	-41158.5	68149	NM_026580	ENSMUSG00000021203	Otub2	Proximal	0	0	Interaction_anno	0.000449438	1	5606
chr12:103347031-103348014	chr12	103347031	103348014	1	1	0	0	0	-41158.5	68149	NM_026580	ENSMUSG00000021203	Otub2	Proximal	0	0	Interaction_anno	0.000449438	1	5606
chr12:103347031-103348014	chr12	103347031	103348014	1	1	0	0	0	8478.5	65256	NM_023049	ENSMUSG00000021200	Asb2	Proximal	0	0	Interaction_anno	0.000882593	-1	-6499
chr12:103347031-103348014	chr12	103347031	103348014	1	1	0	0	0	8478.5	65256	NM_023049	ENSMUSG00000021200	Asb2	Proximal	0	0	Interaction_anno	0.000882593	-1	-6499
chr12:103347031-103348014	chr12	103347031	103348014	1	1	0	0	0	8478	65256	NM_023049	ENSMUSG00000021200	Asb2	Proximal	NA	NA	Proximal_anno	NA	NA	NA
chr12:103347031-103348014	chr12	103347031	103348014	1	1	0	0	0	8478	65256	NM_023049	ENSMUSG00000021200	Asb2	Proximal	NA	NA	Proximal_anno	NA	NA	NA
chr12:103348110-103348281	chr12	103348110	103348281	0	0	0	0	0	-40485.5	68149	NM_026580	ENSMUSG00000021203	Otub2	Proximal	0	0	Interaction_anno	0.00708194	-1	-4394
chr12:103348110-103348281	chr12	103348110	103348281	0	0	0	0	0	-40485.5	68149	NM_026580	ENSMUSG00000021203	Otub2	Proximal	0	0	Interaction_anno	0.000449438	1	5606
chr12:103348110-103348281	chr12	103348110	103348281	0	0	0	0	0	7805.5	65256	NM_023049	ENSMUSG00000021200	Asb2	Proximal	0	0	Interaction_anno	0.000882593	-1	-6499
chr12:103348110-103348281	chr12	103348110	103348281	0	0	0	0	0	7805	65256	NM_023049	ENSMUSG00000021200	Asb2	Proximal	NA	NA	Proximal_anno	NA	NA	NA
chr12:103348320-103348524	chr12	103348320	103348524	0	0	0	0	0	-40259	68149	NM_026580	ENSMUSG00000021203	Otub2	Proximal	0	0	Interaction_anno	0.00708194	-1	-4394
chr12:103348320-103348524	chr12	103348320	103348524	0	0	0	0	0	-40259	68149	NM_026580	ENSMUSG00000021203	Otub2	Proximal	0	0	Interaction_anno	0.000449438	1	5606
chr12:103348320-103348524	chr12	103348320	103348524	0	0	0	0	0	7579	65256	NM_023049	ENSMUSG00000021200	Asb2	Proximal	0	0	Interaction_anno	0.000882593	-1	-6499
chr12:103348320-103348524	chr12	103348320	103348524	0	0	0	0	0	7579	65256	NM_023049	ENSMUSG00000021200	Asb2	Proximal	NA	NA	Proximal_anno	NA	NA	NA
chr12:103348596-103348880	chr12	103348596	103348880	0	0	0	0	0	-39943	68149	NM_026580	ENSMUSG00000021203	Otub2	Proximal	0	0	Interaction_anno	0.00708194	-1	-4394
chr12:103348596-103348880	chr12	103348596	103348880	0	0	0	0	0	-39943	68149	NM_026580	ENSMUSG00000021203	Otub2	Proximal	0	0	Interaction_anno	0.000449438	1	5606
chr12:103348596-103348880	chr12	103348596	103348880	0	0	0	0	0	7263	65256	NM_023049	ENSMUSG00000021200	Asb2	Proximal	0	0	Interaction_anno	0.000882593	-1	-6499
chr12:103348596-103348880	chr12	103348596	103348880	0	0	0	0	0	7263	65256	NM_023049	ENSMUSG00000021200	Asb2	Proximal	NA	NA	Proximal_anno	NA	NA	NA
chr12:103358899-103360170	chr12	103358899	103360170	2	1	0	1	0	-29146.5	68149	NM_026580	ENSMUSG00000021203	Otub2	Proximal	0	0	Interaction_anno	6.05e-06	1	5606
chr12:103358899-103360170	chr12	103358899	103360170	2	1	0	1	0	-29146.5	68149	NM_026580	ENSMUSG00000021203	Otub2	Proximal	0	0	Interaction_anno	6.05e-06	1	5606
chr12:103358899-103360170	chr12	103358899	103360170	2	1	0	1	0	-3534	65256	NM_023049	ENSMUSG00000021200	Asb2	Proximal	NA	NA	Proximal_anno	NA	NA	NA
chr12:103358899-103360170	chr12	103358899	103360170	2	1	0	1	0	-3534	65256	NM_023049	ENSMUSG00000021200	Asb2	Proximal	NA	NA	Proximal_anno	NA	NA	NA
chr12:103367673-103368376	chr12	103367673	103368376	0	0	0	0	0	-8869	68149	NM_026580	ENSMUSG00000021203	Otub2	Proximal	NA	NA	Proximal_anno	NA	NA	NA
chr12:103396865-103397647	chr12	103396865	103397647	1	0	0	1	0	8575	68149	NM_026580	ENSMUSG00000021203	Otub2	Proximal	0	0	Interaction_anno	8.56e-06	0	-1181
chr12:103396865-103397647	chr12	103396865	103397647	1	0	0	1	0	8575	68149	NM_026580	ENSMUSG00000021203	Otub2	Proximal	0	0	Interaction_anno	8.56e-06	0	-1181
chr12:103396865-103397647	chr12	103396865	103397647	1	0	0	1	0	8574	68149	NM_026580	ENSMUSG00000021203	Otub2	Proximal	NA	NA	Proximal_anno	NA	NA	NA
chr12:103396865-103397647	chr12	103396865	103397647	1	0	0	1	0	8574	68149	NM_026580	ENSMUSG00000021203	Otub2	Proximal	NA	NA	Proximal_anno	NA	NA	NA
chr12:108629644-108630097	chr12	108629644	108630097	0	0	0	0	0	75150.5	14026	NM_007965	ENSMUSG00000021262	Evl	Proximal	0	0	Interaction_anno	0.00198608	0	1747
chr12:108629644-108630097	chr12	108629644	108630097	0	0	0	0	0	-5882	14026	NM_007965	ENSMUSG00000021262	Evl	Proximal	NA	NA	Proximal_anno	NA	NA	NA
chr12:108631014-108631759	chr12	108631014	108631759	0	0	0	0	0	76666.5	14026	NM_007965	ENSMUSG00000021262	Evl	Proximal	1387	1	Interaction_anno	0.00198608	0	1747
chr12:108631014-108631759	chr12	108631014	108631759	0	0	0	0	0	-4366	14026	NM_007965	ENSMUSG00000021262	Evl	Proximal	NA	NA	Proximal_anno	NA	NA	NA
chr12:108644578-108644895	chr12	108644578	108644895	0	0	0	0	0	8984	14026	NM_007965	ENSMUSG00000021262	Evl	Proximal	NA	NA	Proximal_anno	NA	NA	NA
chr12:108645644-108646516	chr12	108645644	108646516	0	0	0	0	0	91360	14026	NM_007965	ENSMUSG00000021262	Evl	Distal	-3919.5	-1	Interaction_anno	3.61e-09	-1	-3253
chr12:108650998-108651670	chr12	108650998	108651670	1	0	0	1	0	96614	14026	NM_007965	ENSMUSG00000021262	Evl	Proximal	0	0	Interaction_anno	3.61e-09	-1	-3253
chr12:108650998-108651670	chr12	108650998	108651670	1	0	0	1	0	96614	14026	NM_007965	ENSMUSG00000021262	Evl	Proximal	0	0	Interaction_anno	3.61e-09	-1	-3253
chr12:108757511-108758497	chr12	108757511	108758497	1	0	0	1	0	203284	14026	NM_007965	ENSMUSG00000021262	Evl	Distal	0	0	Interaction_anno	0.0341998	0	1734
chr12:108757511-108758497	chr12	108757511	108758497	1	0	0	1	0	203284	14026	NM_007965	ENSMUSG00000021262	Evl	Distal	0	0	Interaction_anno	0.0341998	0	1734
chr12:108761290-108761538	chr12	108761290	108761538	0	0	0	0	0	206694	14026	NM_007965	ENSMUSG00000021262	Evl	Distal	1414.5	1	Interaction_anno	0.0341998	0	1734
chr12:108761290-108761538	chr12	108761290	108761538	0	0	0	0	0	206694	14026	NM_007965	ENSMUSG00000021262	Evl	Distal	-3585.5	-1	Interaction_anno	0.000780777	0	1747
chr12:108763437-108763845	chr12	108763437	108763845	0	0	0	0	0	208921	14026	NM_007965	ENSMUSG00000021262	Evl	Distal	-1358.5	-1	Interaction_anno	0.000780777	0	1747
chr12:108763437-108763845	chr12	108763437	108763845	0	0	0	0	0	208921	14026	NM_007965	ENSMUSG00000021262	Evl	Distal	3641.5	1	Interaction_anno	0.0341998	0	1734
chr12:108764528-108765230	chr12	108764528	108765230	1	0	0	1	0	210159	14026	NM_007965	ENSMUSG00000021262	Evl	Distal	-120.5	-1	Interaction_anno	0.000780777	0	1747
chr12:108764528-108765230	chr12	108764528	108765230	1	0	0	1	0	210159	14026	NM_007965	ENSMUSG00000021262	Evl	Distal	-120.5	-1	Interaction_anno	0.000780777	0	1747
chr12:108764528-108765230	chr12	108764528	108765230	1	0	0	1	0	210159	14026	NM_007965	ENSMUSG00000021262	Evl	Distal	4879.5	1	Interaction_anno	0.0341998	0	1734
chr12:108764528-108765230	chr12	108764528	108765230	1	0	0	1	0	210159	14026	NM_007965	ENSMUSG00000021262	Evl	Distal	4879.5	1	Interaction_anno	0.0341998	0	1734
chr12:108765597-108766373	chr12	108765597	108766373	0	0	0	0	0	211265	14026	NM_007965	ENSMUSG00000021262	Evl	Distal	0	0	Interaction_anno	0.000780777	0	1747
chr12:108768589-108768795	chr12	108768589	108768795	1	1	0	0	0	213972	14026	NM_007965	ENSMUSG00000021262	Evl	Distal	0	0	Interaction_anno	0.000780777	0	1747
chr12:108768589-108768795	chr12	108768589	108768795	1	1	0	0	0	213972	14026	NM_007965	ENSMUSG00000021262	Evl	Distal	0	0	Interaction_anno	0.000780777	0	1747
chr12:36163939-36164609	chr12	36163939	36164609	0	0	0	0	0	-1635385	79221	NM_024124	ENSMUSG00000004698	Hdac9	Proximal	4274.5	1	Interaction_anno	0.00967517	0	1389
chr12:76318464-76319574	chr12	76318464	76319574	0	0	0	0	0	-85351	15512	NM_008301	ENSMUSG00000059970	Hspa2	Proximal	-980.5	-1	Interaction_anno	0.0320706	0	-1676
chr12:76376512-76377058	chr12	76376512	76377058	0	0	0	0	0	-27585	15512	NM_008301	ENSMUSG00000059970	Hspa2	Proximal	1785.5	1	Interaction_anno	4.31e-05	1	3130
chr12:76377129-76377396	chr12	76377129	76377396	0	0	0	0	0	-27107.5	15512	NM_008301	ENSMUSG00000059970	Hspa2	Proximal	2263	1	Interaction_anno	4.31e-05	1	3130
chr12:76537323-76537844	chr12	76537323	76537844	1	0	0	1	0	133214	15512	NM_008301	ENSMUSG00000059970	Hspa2	Proximal	2584	1	Interaction_anno	0.00176541	1	3130
chr12:76537323-76537844	chr12	76537323	76537844	1	0	0	1	0	133214	15512	NM_008301	ENSMUSG00000059970	Hspa2	Proximal	2584	1	Interaction_anno	0.00176541	1	3130
chr13:102709066-102709377	chr13	102709066	102709377	0	0	0	0	0	15663.5	17079	NM_008533	ENSMUSG00000021624	Cd180	Distal	4222	1	Interaction_anno	0.00168777	0	-1047
chr13:102744492-102745442	chr13	102744492	102745442	0	0	0	0	0	51409	17079	NM_008533	ENSMUSG00000021624	Cd180	Distal	0	0	Interaction_anno	0.00180953	0	-1047
chr13:30548882-30549195	chr13	30548882	30549195	0	0	0	0	0	-200194	16364	NM_013674	ENSMUSG00000021356	Irf4	Proximal	0	0	Interaction_anno	0.00509664	1	3267
chr13:30566300-30567137	chr13	30566300	30567137	0	0	0	0	0	-182514	16364	NM_013674	ENSMUSG00000021356	Irf4	Distal	0	0	Interaction_anno	6.5e-05	0	-1733
chr13:30582107-30583089	chr13	30582107	30583089	1	0	0	1	0	-77461	105352	NM_134068	ENSMUSG00000069255	Dusp22	Distal	0	0	Interaction_anno	0.00100891	0	2441
chr13:30582107-30583089	chr13	30582107	30583089	1	0	0	1	0	-77461	105352	NM_134068	ENSMUSG00000069255	Dusp22	Distal	0	0	Interaction_anno	0.00100891	0	2441
chr13:30582107-30583089	chr13	30582107	30583089	1	0	0	1	0	-166635	16364	NM_013674	ENSMUSG00000021356	Irf4	Distal	0	0	Interaction_anno	2.7e-19	1	3267
chr13:30582107-30583089	chr13	30582107	30583089	1	0	0	1	0	-166635	16364	NM_013674	ENSMUSG00000021356	Irf4	Distal	0	0	Interaction_anno	2.7e-19	1	3267
chr13:30594120-30595478	chr13	30594120	30595478	2	1	0	1	0	-65260	105352	NM_134068	ENSMUSG00000069255	Dusp22	Distal	-200.5	-1	Interaction_anno	0.0129714	0	2441
chr13:30594120-30595478	chr13	30594120	30595478	2	1	0	1	0	-65260	105352	NM_134068	ENSMUSG00000069255	Dusp22	Distal	-200.5	-1	Interaction_anno	0.0129714	0	2441
chr13:30603882-30604347	chr13	30603882	30604347	0	0	0	0	0	-145118	16364	NM_013674	ENSMUSG00000021356	Irf4	Distal	0	0	Interaction_anno	1.4e-16	0	-1733
chr13:30603882-30604347	chr13	30603882	30604347	0	0	0	0	0	-55944.5	105352	NM_134068	ENSMUSG00000069255	Dusp22	Distal	-885	-1	Interaction_anno	0.00478963	0	2441
chr13:30603882-30604347	chr13	30603882	30604347	0	0	0	0	0	-55944.5	105352	NM_134068	ENSMUSG00000069255	Dusp22	Distal	4115	1	Interaction_anno	0.0129714	0	2441
chr13:30625097-30625937	chr13	30625097	30625937	0	0	0	0	0	-34542	105352	NM_134068	ENSMUSG00000069255	Dusp22	Distal	-4482.5	-1	Interaction_anno	1.87e-05	-1	-2559
chr13:30625097-30625937	chr13	30625097	30625937	0	0	0	0	0	-123716	16364	NM_013674	ENSMUSG00000021356	Irf4	Distal	-4482.5	-1	Interaction_anno	1.62e-12	1	3267
chr13:30632977-30633529	chr13	30632977	30633529	0	0	0	0	0	-26806	105352	NM_134068	ENSMUSG00000069255	Dusp22	Distal	0	0	Interaction_anno	1.87e-05	-1	-2559
chr13:30632977-30633529	chr13	30632977	30633529	0	0	0	0	0	-115980	16364	NM_013674	ENSMUSG00000021356	Irf4	Distal	0	0	Interaction_anno	1.62e-12	1	3267
chr13:30653092-30653475	chr13	30653092	30653475	1	0	0	1	0	-95949.5	16364	NM_013674	ENSMUSG00000021356	Irf4	Proximal	3284	1	Interaction_anno	0.00781059	0	-1733
chr13:30653092-30653475	chr13	30653092	30653475	1	0	0	1	0	-95949.5	16364	NM_013674	ENSMUSG00000021356	Irf4	Proximal	3284	1	Interaction_anno	0.00781059	0	-1733
chr13:30653092-30653475	chr13	30653092	30653475	1	0	0	1	0	-6775	105352	NM_134068	ENSMUSG00000069255	Dusp22	Proximal	NA	NA	Proximal_anno	NA	NA	NA
chr13:30653092-30653475	chr13	30653092	30653475	1	0	0	1	0	-6775	105352	NM_134068	ENSMUSG00000069255	Dusp22	Proximal	NA	NA	Proximal_anno	NA	NA	NA
chr13:30681893-30682281	chr13	30681893	30682281	1	0	0	0	1	22028	105352	NM_134068	ENSMUSG00000069255	Dusp22	Distal	-2912.5	-1	Interaction_anno	0.0143033	0	2441
chr13:30681893-30682281	chr13	30681893	30682281	1	0	0	0	1	22028	105352	NM_134068	ENSMUSG00000069255	Dusp22	Distal	-2912.5	-1	Interaction_anno	0.0143033	0	2441
chr13:30681893-30682281	chr13	30681893	30682281	1	0	0	0	1	-67146	16364	NM_013674	ENSMUSG00000021356	Irf4	Distal	-2912.5	-1	Interaction_anno	0.000118887	1	3267
chr13:30681893-30682281	chr13	30681893	30682281	1	0	0	0	1	-67146	16364	NM_013674	ENSMUSG00000021356	Irf4	Distal	-2912.5	-1	Interaction_anno	0.000118887	1	3267
chr13:30684759-30685226	chr13	30684759	30685226	1	1	0	0	0	24933.5	105352	NM_134068	ENSMUSG00000069255	Dusp22	Distal	-7	-1	Interaction_anno	0.0143033	0	2441
chr13:30684759-30685226	chr13	30684759	30685226	1	1	0	0	0	24933.5	105352	NM_134068	ENSMUSG00000069255	Dusp22	Distal	-7	-1	Interaction_anno	0.0143033	0	2441
chr13:30684759-30685226	chr13	30684759	30685226	1	1	0	0	0	-64240.5	16364	NM_013674	ENSMUSG00000021356	Irf4	Distal	-7	-1	Interaction_anno	0.000118887	1	3267
chr13:30684759-30685226	chr13	30684759	30685226	1	1	0	0	0	-64240.5	16364	NM_013674	ENSMUSG00000021356	Irf4	Distal	-7	-1	Interaction_anno	0.000118887	1	3267
chr13:30685721-30686372	chr13	30685721	30686372	3	1	0	1	1	25987.5	105352	NM_134068	ENSMUSG00000069255	Dusp22	Distal	0	0	Interaction_anno	0.0143033	0	2441
chr13:30685721-30686372	chr13	30685721	30686372	3	1	0	1	1	25987.5	105352	NM_134068	ENSMUSG00000069255	Dusp22	Distal	0	0	Interaction_anno	0.0143033	0	2441
chr13:30685721-30686372	chr13	30685721	30686372	3	1	0	1	1	-63186.5	16364	NM_013674	ENSMUSG00000021356	Irf4	Distal	0	0	Interaction_anno	0.000118887	1	3267
chr13:30685721-30686372	chr13	30685721	30686372	3	1	0	1	1	-63186.5	16364	NM_013674	ENSMUSG00000021356	Irf4	Distal	0	0	Interaction_anno	0.000118887	1	3267
chr13:30736492-30737228	chr13	30736492	30737228	1	0	0	1	0	76801	105352	NM_134068	ENSMUSG00000069255	Dusp22	Distal	0	0	Interaction_anno	0.00890996	0	2441
chr13:30736492-30737228	chr13	30736492	30737228	1	0	0	1	0	76801	105352	NM_134068	ENSMUSG00000069255	Dusp22	Distal	0	0	Interaction_anno	0.00890996	0	2441
chr13:30791875-30792799	chr13	30791875	30792799	0	0	0	0	0	43104	16364	NM_013674	ENSMUSG00000021356	Irf4	Distal	-2662.5	-1	Interaction_anno	0.00343307	1	3267
chr13:30812934-30813920	chr13	30812934	30813920	1	1	0	0	0	64194	16364	NM_013674	ENSMUSG00000021356	Irf4	Distal	0	0	Interaction_anno	0.0415611	1	3267
chr13:30812934-30813920	chr13	30812934	30813920	1	1	0	0	0	64194	16364	NM_013674	ENSMUSG00000021356	Irf4	Distal	0	0	Interaction_anno	0.0415611	1	3267
chr13:30833161-30834294	chr13	30833161	30834294	0	0	0	0	0	84494.5	16364	NM_013674	ENSMUSG00000021356	Irf4	Distal	0	0	Interaction_anno	0.000142166	1	3267
chr13:30834356-30834772	chr13	30834356	30834772	1	0	1	0	0	85331	16364	NM_013674	ENSMUSG00000021356	Irf4	Distal	0	0	Interaction_anno	0.000142166	1	3267
chr13:30834356-30834772	chr13	30834356	30834772	1	0	1	0	0	85331	16364	NM_013674	ENSMUSG00000021356	Irf4	Distal	0	0	Interaction_anno	0.000142166	1	3267
chr13:30888558-30888961	chr13	30888558	30888961	0	0	0	0	0	139526	16364	NM_013674	ENSMUSG00000021356	Irf4	Distal	0	0	Interaction_anno	0.000630783	0	-1733
chr13:37337300-37337733	chr13	37337300	37337733	0	0	0	0	0	-7828	17084	NM_010745	ENSMUSG00000021423	Ly86	Proximal	NA	NA	Proximal_anno	NA	NA	NA
chr13:37353797-37354331	chr13	37353797	37354331	0	0	0	0	0	8719	17084	NM_010745	ENSMUSG00000021423	Ly86	Proximal	NA	NA	Proximal_anno	NA	NA	NA
chr13:41283274-41283706	chr13	41283274	41283706	0	0	0	0	0	75511	18003	NM_017464	ENSMUSG00000021365	Nedd9	Distal	-1509.5	-1	Interaction_anno	5.83e-05	0	-140
chr13:41302696-41303227	chr13	41302696	41303227	0	0	0	0	0	56039.5	18003	NM_017464	ENSMUSG00000021365	Nedd9	Distal	0	0	Interaction_anno	0.000937549	0	-140
chr13:41327586-41327941	chr13	41327586	41327941	0	0	0	0	0	31237.5	18003	NM_017464	ENSMUSG00000021365	Nedd9	Distal	0	0	Interaction_anno	1.84e-06	0	-140
chr13:41331610-41331960	chr13	41331610	41331960	0	0	0	0	0	27216	18003	NM_017464	ENSMUSG00000021365	Nedd9	Distal	1785.5	1	Interaction_anno	1.84e-06	0	-140
chr13:41331610-41331960	chr13	41331610	41331960	0	0	0	0	0	27216	18003	NM_017464	ENSMUSG00000021365	Nedd9	Distal	-3214.5	-1	Interaction_anno	0.00891294	0	-140
chr13:41335846-41337003	chr13	41335846	41337003	2	1	0	1	0	22576.5	18003	NM_017464	ENSMUSG00000021365	Nedd9	Distal	0	0	Interaction_anno	0.00891294	0	-140
chr13:41335846-41337003	chr13	41335846	41337003	2	1	0	1	0	22576.5	18003	NM_017464	ENSMUSG00000021365	Nedd9	Distal	0	0	Interaction_anno	0.00891294	0	-140
chr13:41345479-41346735	chr13	41345479	41346735	2	1	0	1	0	12894	18003	NM_017464	ENSMUSG00000021365	Nedd9	Distal	0	0	Interaction_anno	1.15e-05	0	-140
chr13:41345479-41346735	chr13	41345479	41346735	2	1	0	1	0	12894	18003	NM_017464	ENSMUSG00000021365	Nedd9	Distal	0	0	Interaction_anno	1.15e-05	0	-140
chr13:41345479-41346735	chr13	41345479	41346735	2	1	0	1	0	12894	18003	NM_017464	ENSMUSG00000021365	Nedd9	Distal	0	0	Interaction_anno	0.000503035	0	1501
chr13:41345479-41346735	chr13	41345479	41346735	2	1	0	1	0	12894	18003	NM_017464	ENSMUSG00000021365	Nedd9	Distal	0	0	Interaction_anno	0.000503035	0	1501
chr13:41367014-41367857	chr13	41367014	41367857	0	0	0	0	0	-8435	18003	NM_017464	ENSMUSG00000021365	Nedd9	Proximal	NA	NA	Proximal_anno	NA	NA	NA
chr13:41381120-41382449	chr13	41381120	41382449	3	1	0	1	1	-22783.5	18003	NM_017464	ENSMUSG00000021365	Nedd9	Distal	0	0	Interaction_anno	0.0250275	0	1501
chr13:41381120-41382449	chr13	41381120	41382449	3	1	0	1	1	-22783.5	18003	NM_017464	ENSMUSG00000021365	Nedd9	Distal	0	0	Interaction_anno	0.0250275	0	1501
chr13:41390622-41391598	chr13	41390622	41391598	0	0	0	0	0	-32109	18003	NM_017464	ENSMUSG00000021365	Nedd9	Distal	0	0	Interaction_anno	5.77e-07	0	1501
chr13:41402426-41403289	chr13	41402426	41403289	2	1	0	1	0	-43856.5	18003	NM_017464	ENSMUSG00000021365	Nedd9	Distal	0	0	Interaction_anno	0.0284097	0	-140
chr13:41402426-41403289	chr13	41402426	41403289	2	1	0	1	0	-43856.5	18003	NM_017464	ENSMUSG00000021365	Nedd9	Distal	0	0	Interaction_anno	0.0284097	0	-140
chr13:41402426-41403289	chr13	41402426	41403289	2	1	0	1	0	-43856.5	18003	NM_017464	ENSMUSG00000021365	Nedd9	Distal	-2142	-1	Interaction_anno	0.0170165	0	1501
chr13:41402426-41403289	chr13	41402426	41403289	2	1	0	1	0	-43856.5	18003	NM_017464	ENSMUSG00000021365	Nedd9	Distal	-2142	-1	Interaction_anno	0.0170165	0	1501
chr13:41406313-41406825	chr13	41406313	41406825	0	0	0	0	0	-47568	18003	NM_017464	ENSMUSG00000021365	Nedd9	Distal	0	0	Interaction_anno	0.0170165	0	1501
chr13:41406313-41406825	chr13	41406313	41406825	0	0	0	0	0	-47568	18003	NM_017464	ENSMUSG00000021365	Nedd9	Distal	1569.5	1	Interaction_anno	0.0284097	0	-140
chr13:41423583-41424017	chr13	41423583	41424017	0	0	0	0	0	-64799	18003	NM_017464	ENSMUSG00000021365	Nedd9	Distal	-1199.5	-1	Interaction_anno	0.0206954	0	-140
chr13:41423583-41424017	chr13	41423583	41424017	0	0	0	0	0	-64799	18003	NM_017464	ENSMUSG00000021365	Nedd9	Distal	-1199.5	-1	Interaction_anno	2.43e-06	0	1501
chr13:41426682-41427628	chr13	41426682	41427628	2	1	0	1	0	-68154	18003	NM_017464	ENSMUSG00000021365	Nedd9	Distal	0	0	Interaction_anno	0.0206954	0	-140
chr13:41426682-41427628	chr13	41426682	41427628	2	1	0	1	0	-68154	18003	NM_017464	ENSMUSG00000021365	Nedd9	Distal	0	0	Interaction_anno	0.0206954	0	-140
chr13:41426682-41427628	chr13	41426682	41427628	2	1	0	1	0	-68154	18003	NM_017464	ENSMUSG00000021365	Nedd9	Distal	0	0	Interaction_anno	2.43e-06	0	1501
chr13:41426682-41427628	chr13	41426682	41427628	2	1	0	1	0	-68154	18003	NM_017464	ENSMUSG00000021365	Nedd9	Distal	0	0	Interaction_anno	2.43e-06	0	1501
chr13:41444824-41445738	chr13	41444824	41445738	1	0	0	1	0	-86280	18003	NM_017464	ENSMUSG00000021365	Nedd9	Distal	0	0	Interaction_anno	0.00888015	0	1501
chr13:41444824-41445738	chr13	41444824	41445738	1	0	0	1	0	-86280	18003	NM_017464	ENSMUSG00000021365	Nedd9	Distal	0	0	Interaction_anno	0.00888015	0	1501
chr13:41459040-41460207	chr13	41459040	41460207	0	0	0	0	0	-100622	18003	NM_017464	ENSMUSG00000021365	Nedd9	Distal	0	0	Interaction_anno	0.00189218	0	1501
chr13:41466616-41467542	chr13	41466616	41467542	1	0	0	1	0	-108078	18003	NM_017464	ENSMUSG00000021365	Nedd9	Distal	-2920.5	-1	Interaction_anno	0.0366286	0	1501
chr13:41466616-41467542	chr13	41466616	41467542	1	0	0	1	0	-108078	18003	NM_017464	ENSMUSG00000021365	Nedd9	Distal	-2920.5	-1	Interaction_anno	0.0366286	0	1501
chr13:41498665-41498971	chr13	41498665	41498971	1	1	0	0	0	-139817	18003	NM_017464	ENSMUSG00000021365	Nedd9	Distal	-1181.5	-1	Interaction_anno	4.44e-05	0	1501
chr13:41498665-41498971	chr13	41498665	41498971	1	1	0	0	0	-139817	18003	NM_017464	ENSMUSG00000021365	Nedd9	Distal	-1181.5	-1	Interaction_anno	4.44e-05	0	1501
chr13:41532508-41533173	chr13	41532508	41533173	0	0	0	0	0	-173840	18003	NM_017464	ENSMUSG00000021365	Nedd9	Distal	0	0	Interaction_anno	0.0059276	0	-140
chr13:41545743-41546894	chr13	41545743	41546894	2	1	0	1	0	-187318	18003	NM_017464	ENSMUSG00000021365	Nedd9	Distal	0	0	Interaction_anno	4.05e-12	0	-140
chr13:41545743-41546894	chr13	41545743	41546894	2	1	0	1	0	-187318	18003	NM_017464	ENSMUSG00000021365	Nedd9	Distal	0	0	Interaction_anno	4.05e-12	0	-140
chr13:41545743-41546894	chr13	41545743	41546894	2	1	0	1	0	-187318	18003	NM_017464	ENSMUSG00000021365	Nedd9	Distal	1319	1	Interaction_anno	0.000108866	0	1501
chr13:41545743-41546894	chr13	41545743	41546894	2	1	0	1	0	-187318	18003	NM_017464	ENSMUSG00000021365	Nedd9	Distal	1319	1	Interaction_anno	0.000108866	0	1501
chr13:41571799-41572316	chr13	41571799	41572316	0	0	0	0	0	-213056	18003	NM_017464	ENSMUSG00000021365	Nedd9	Distal	2058	1	Interaction_anno	0.000498145	0	-140
chr13:41571799-41572316	chr13	41571799	41572316	0	0	0	0	0	-213056	18003	NM_017464	ENSMUSG00000021365	Nedd9	Distal	-2942	-1	Interaction_anno	9.61e-05	0	1501
chr13:41583618-41584181	chr13	41583618	41584181	0	0	0	0	0	-224898	18003	NM_017464	ENSMUSG00000021365	Nedd9	Distal	3900	1	Interaction_anno	9.61e-05	0	1501
chr13:41596410-41597016	chr13	41596410	41597016	2	1	0	1	0	-237712	18003	NM_017464	ENSMUSG00000021365	Nedd9	Proximal	1713.5	1	Interaction_anno	0.0343393	0	1501
chr13:41596410-41597016	chr13	41596410	41597016	2	1	0	1	0	-237712	18003	NM_017464	ENSMUSG00000021365	Nedd9	Proximal	1713.5	1	Interaction_anno	0.0343393	0	1501
chr13:41597057-41597238	chr13	41597057	41597238	0	0	0	0	0	-238146	18003	NM_017464	ENSMUSG00000021365	Nedd9	Proximal	2148	1	Interaction_anno	0.0343393	0	1501
chr13:41601122-41601399	chr13	41601122	41601399	0	0	0	0	0	-242260	18003	NM_017464	ENSMUSG00000021365	Nedd9	Proximal	-3739	-1	Interaction_anno	0.015937	0	-140
chr13:42048813-42049385	chr13	42048813	42049385	0	0	0	0	0	-690098	18003	NM_017464	ENSMUSG00000021365	Nedd9	Proximal	-900.5	-1	Interaction_anno	0.0414104	0	-140
chr13:51725623-51726592	chr13	51725623	51726592	2	1	0	1	0	-870774	20963	NM_011518	ENSMUSG00000021457	Syk	Distal	-3892	-1	Interaction_anno	0.0430195	0	-937
chr13:51725623-51726592	chr13	51725623	51726592	2	1	0	1	0	-870774	20963	NM_011518	ENSMUSG00000021457	Syk	Distal	-3892	-1	Interaction_anno	0.0430195	0	-937
chr13:51732159-51733012	chr13	51732159	51733012	1	1	0	0	0	-864296	20963	NM_011518	ENSMUSG00000021457	Syk	Distal	0	0	Interaction_anno	0.0430195	0	-937
chr13:51732159-51733012	chr13	51732159	51733012	1	1	0	0	0	-864296	20963	NM_011518	ENSMUSG00000021457	Syk	Distal	0	0	Interaction_anno	0.0430195	0	-937
chr13:51734632-51734947	chr13	51734632	51734947	0	0	0	0	0	-862092	20963	NM_011518	ENSMUSG00000021457	Syk	Distal	0	0	Interaction_anno	0.0430195	0	-937
chr13:51736183-51736957	chr13	51736183	51736957	1	1	0	0	0	-860312	20963	NM_011518	ENSMUSG00000021457	Syk	Distal	1570.5	1	Interaction_anno	0.0430195	0	-937
chr13:51736183-51736957	chr13	51736183	51736957	1	1	0	0	0	-860312	20963	NM_011518	ENSMUSG00000021457	Syk	Distal	1570.5	1	Interaction_anno	0.0430195	0	-937
chr13:51737790-51738355	chr13	51737790	51738355	1	0	0	1	0	-858810	20963	NM_011518	ENSMUSG00000021457	Syk	Distal	3073	1	Interaction_anno	0.0430195	0	-937
chr13:51737790-51738355	chr13	51737790	51738355	1	0	0	1	0	-858810	20963	NM_011518	ENSMUSG00000021457	Syk	Distal	3073	1	Interaction_anno	0.0430195	0	-937
chr13:51738552-51738789	chr13	51738552	51738789	0	0	0	0	0	-858212	20963	NM_011518	ENSMUSG00000021457	Syk	Distal	3671	1	Interaction_anno	0.0430195	0	-937
chr13:51800074-51800623	chr13	51800074	51800623	1	1	0	0	0	-796534	20963	NM_011518	ENSMUSG00000021457	Syk	Proximal	0	0	Interaction_anno	0.0418673	0	-937
chr13:51800074-51800623	chr13	51800074	51800623	1	1	0	0	0	-796534	20963	NM_011518	ENSMUSG00000021457	Syk	Proximal	0	0	Interaction_anno	0.0418673	0	-937
chr13:51800721-51801398	chr13	51800721	51801398	1	0	0	0	1	-795822	20963	NM_011518	ENSMUSG00000021457	Syk	Proximal	0	0	Interaction_anno	0.0418673	0	-937
chr13:51800721-51801398	chr13	51800721	51801398	1	0	0	0	1	-795822	20963	NM_011518	ENSMUSG00000021457	Syk	Proximal	0	0	Interaction_anno	0.0418673	0	-937
chr13:51813669-51814558	chr13	51813669	51814558	1	0	0	1	0	-782768	20963	NM_011518	ENSMUSG00000021457	Syk	Distal	0	0	Interaction_anno	0.000869208	0	-937
chr13:51813669-51814558	chr13	51813669	51814558	1	0	0	1	0	-782768	20963	NM_011518	ENSMUSG00000021457	Syk	Distal	0	0	Interaction_anno	0.000869208	0	-937
chr13:51815867-51816209	chr13	51815867	51816209	0	0	0	0	0	-780844	20963	NM_011518	ENSMUSG00000021457	Syk	Distal	1038.5	1	Interaction_anno	0.000869208	0	-937
chr13:51839722-51839971	chr13	51839722	51839971	0	0	0	0	0	-757036	20963	NM_011518	ENSMUSG00000021457	Syk	Proximal	0	0	Interaction_anno	7.78e-07	0	-937
chr13:51842585-51843124	chr13	51842585	51843124	1	1	0	0	0	-754028	20963	NM_011518	ENSMUSG00000021457	Syk	Proximal	-2145	-1	Interaction_anno	6.93e-11	0	-937
chr13:51842585-51843124	chr13	51842585	51843124	1	1	0	0	0	-754028	20963	NM_011518	ENSMUSG00000021457	Syk	Proximal	-2145	-1	Interaction_anno	6.93e-11	0	-937
chr13:51842585-51843124	chr13	51842585	51843124	1	1	0	0	0	-754028	20963	NM_011518	ENSMUSG00000021457	Syk	Proximal	2855	1	Interaction_anno	7.78e-07	0	-937
chr13:51842585-51843124	chr13	51842585	51843124	1	1	0	0	0	-754028	20963	NM_011518	ENSMUSG00000021457	Syk	Proximal	2855	1	Interaction_anno	7.78e-07	0	-937
chr13:51842585-51843124	chr13	51842585	51843124	1	1	0	0	0	-754028	20963	NM_011518	ENSMUSG00000021457	Syk	Proximal	-2145	-1	Interaction_anno	0.000629599	1	5618
chr13:51842585-51843124	chr13	51842585	51843124	1	1	0	0	0	-754028	20963	NM_011518	ENSMUSG00000021457	Syk	Proximal	-2145	-1	Interaction_anno	0.000629599	1	5618
chr13:52235741-52236772	chr13	52235741	52236772	2	1	0	1	0	-360626	20963	NM_011518	ENSMUSG00000021457	Syk	Distal	0	0	Interaction_anno	0.000116024	0	-937
chr13:52235741-52236772	chr13	52235741	52236772	2	1	0	1	0	-360626	20963	NM_011518	ENSMUSG00000021457	Syk	Distal	0	0	Interaction_anno	0.000116024	0	-937
chr13:52241871-52242679	chr13	52241871	52242679	2	1	0	1	0	-354607	20963	NM_011518	ENSMUSG00000021457	Syk	Distal	2275.5	1	Interaction_anno	0.000116024	0	-937
chr13:52241871-52242679	chr13	52241871	52242679	2	1	0	1	0	-354607	20963	NM_011518	ENSMUSG00000021457	Syk	Distal	2275.5	1	Interaction_anno	0.000116024	0	-937
chr13:52252577-52253075	chr13	52252577	52253075	0	0	0	0	0	-344056	20963	NM_011518	ENSMUSG00000021457	Syk	Distal	0	0	Interaction_anno	0.00402324	0	-937
chr13:52253177-52253544	chr13	52253177	52253544	0	0	0	0	0	-343522	20963	NM_011518	ENSMUSG00000021457	Syk	Distal	0	0	Interaction_anno	0.00402324	0	-937
chr13:52551010-52551763	chr13	52551010	52551763	1	0	0	1	0	-45495.5	20963	NM_011518	ENSMUSG00000021457	Syk	Distal	0	0	Interaction_anno	0.00328729	0	618
chr13:52551010-52551763	chr13	52551010	52551763	1	0	0	1	0	-45495.5	20963	NM_011518	ENSMUSG00000021457	Syk	Distal	0	0	Interaction_anno	0.00328729	0	618
chr13:52565169-52565637	chr13	52565169	52565637	1	0	0	1	0	-31479	20963	NM_011518	ENSMUSG00000021457	Syk	Proximal	0	0	Interaction_anno	0.00684095	0	618
chr13:52565169-52565637	chr13	52565169	52565637	1	0	0	1	0	-31479	20963	NM_011518	ENSMUSG00000021457	Syk	Proximal	0	0	Interaction_anno	0.00684095	0	618
chr13:52565169-52565637	chr13	52565169	52565637	1	0	0	1	0	-31479	20963	NM_011518	ENSMUSG00000021457	Syk	Proximal	-4596.5	-1	Interaction_anno	1.66e-11	0	-937
chr13:52565169-52565637	chr13	52565169	52565637	1	0	0	1	0	-31479	20963	NM_011518	ENSMUSG00000021457	Syk	Proximal	-4596.5	-1	Interaction_anno	1.66e-11	0	-937
chr13:52565993-52567330	chr13	52565993	52567330	2	1	0	1	0	-30220.5	20963	NM_011518	ENSMUSG00000021457	Syk	Proximal	0	0	Interaction_anno	0.00684095	0	618
chr13:52565993-52567330	chr13	52565993	52567330	2	1	0	1	0	-30220.5	20963	NM_011518	ENSMUSG00000021457	Syk	Proximal	0	0	Interaction_anno	0.00684095	0	618
chr13:52565993-52567330	chr13	52565993	52567330	2	1	0	1	0	-30220.5	20963	NM_011518	ENSMUSG00000021457	Syk	Proximal	-3338	-1	Interaction_anno	1.66e-11	0	-937
chr13:52565993-52567330	chr13	52565993	52567330	2	1	0	1	0	-30220.5	20963	NM_011518	ENSMUSG00000021457	Syk	Proximal	-3338	-1	Interaction_anno	1.66e-11	0	-937
chr13:52618509-52619828	chr13	52618509	52619828	0	0	0	0	0	22286.5	20963	NM_011518	ENSMUSG00000021457	Syk	Distal	0	0	Interaction_anno	0.0357445	0	-937
chr13:52624069-52624374	chr13	52624069	52624374	0	0	0	0	0	27339.5	20963	NM_011518	ENSMUSG00000021457	Syk	Distal	4222	1	Interaction_anno	0.0357445	0	-937
chr13:54075483-54075721	chr13	54075483	54075721	0	0	0	0	0	-295747	12890	NM_009946	ENSMUSG00000025867	Cplx2	Proximal	602.5	1	Interaction_anno	0.0353929	0	1151
chr13:54075483-54075721	chr13	54075483	54075721	0	0	0	0	0	-295747	12890	NM_009946	ENSMUSG00000025867	Cplx2	Proximal	-4397.5	-1	Interaction_anno	0.0441336	0	-56
chr13:54081382-54081954	chr13	54081382	54081954	0	0	0	0	0	-289681	12890	NM_009946	ENSMUSG00000025867	Cplx2	Proximal	0	0	Interaction_anno	0.0441336	0	-56
chr13:54113743-54114591	chr13	54113743	54114591	0	0	0	0	0	-257182	12890	NM_009946	ENSMUSG00000025867	Cplx2	Distal	0	0	Interaction_anno	4.95e-05	0	1151
chr13:54153383-54154459	chr13	54153383	54154459	1	1	0	0	0	-217428	12890	NM_009946	ENSMUSG00000025867	Cplx2	Distal	-1078.5	-1	Interaction_anno	0.0375442	0	-56
chr13:54153383-54154459	chr13	54153383	54154459	1	1	0	0	0	-217428	12890	NM_009946	ENSMUSG00000025867	Cplx2	Distal	-1078.5	-1	Interaction_anno	0.0375442	0	-56
chr13:54153383-54154459	chr13	54153383	54154459	1	1	0	0	0	-217428	12890	NM_009946	ENSMUSG00000025867	Cplx2	Distal	0	0	Interaction_anno	0.000333852	0	1151
chr13:54153383-54154459	chr13	54153383	54154459	1	1	0	0	0	-217428	12890	NM_009946	ENSMUSG00000025867	Cplx2	Distal	0	0	Interaction_anno	0.000333852	0	1151
chr13:54154617-54154925	chr13	54154617	54154925	0	0	0	0	0	-216578	12890	NM_009946	ENSMUSG00000025867	Cplx2	Distal	-228.5	-1	Interaction_anno	0.0375442	0	-56
chr13:54154617-54154925	chr13	54154617	54154925	0	0	0	0	0	-216578	12890	NM_009946	ENSMUSG00000025867	Cplx2	Distal	0	0	Interaction_anno	0.000333852	0	1151
chr13:54160637-54160889	chr13	54160637	54160889	0	0	0	0	0	-210586	12890	NM_009946	ENSMUSG00000025867	Cplx2	Distal	763.5	1	Interaction_anno	0.0375442	0	-56
chr13:54160637-54160889	chr13	54160637	54160889	0	0	0	0	0	-210586	12890	NM_009946	ENSMUSG00000025867	Cplx2	Distal	-4236.5	-1	Interaction_anno	0.00193953	0	1151
chr13:54173986-54174294	chr13	54173986	54174294	0	0	0	0	0	-197209	12890	NM_009946	ENSMUSG00000025867	Cplx2	Distal	-859.5	-1	Interaction_anno	0.00699256	0	1151
chr13:54173986-54174294	chr13	54173986	54174294	0	0	0	0	0	-197209	12890	NM_009946	ENSMUSG00000025867	Cplx2	Distal	4140.5	1	Interaction_anno	0.00193953	0	1151
chr13:54174737-54174972	chr13	54174737	54174972	0	0	0	0	0	-196494	12890	NM_009946	ENSMUSG00000025867	Cplx2	Distal	-145	-1	Interaction_anno	0.00699256	0	1151
chr13:54174737-54174972	chr13	54174737	54174972	0	0	0	0	0	-196494	12890	NM_009946	ENSMUSG00000025867	Cplx2	Distal	4855	1	Interaction_anno	0.00193953	0	1151
chr13:54175866-54176054	chr13	54175866	54176054	0	0	0	0	0	-195389	12890	NM_009946	ENSMUSG00000025867	Cplx2	Distal	0	0	Interaction_anno	0.00699256	0	1151
chr13:54176462-54177023	chr13	54176462	54177023	1	1	0	0	0	-194606	12890	NM_009946	ENSMUSG00000025867	Cplx2	Distal	0	0	Interaction_anno	0.00699256	0	1151
chr13:54176462-54177023	chr13	54176462	54177023	1	1	0	0	0	-194606	12890	NM_009946	ENSMUSG00000025867	Cplx2	Distal	0	0	Interaction_anno	0.00699256	0	1151
chr13:54208613-54209001	chr13	54208613	54209001	1	1	0	0	0	-162542	12890	NM_009946	ENSMUSG00000025867	Cplx2	Distal	3807.5	1	Interaction_anno	0.000122422	0	1151
chr13:54208613-54209001	chr13	54208613	54209001	1	1	0	0	0	-162542	12890	NM_009946	ENSMUSG00000025867	Cplx2	Distal	3807.5	1	Interaction_anno	0.000122422	0	1151
chr13:54208613-54209001	chr13	54208613	54209001	1	1	0	0	0	-162542	12890	NM_009946	ENSMUSG00000025867	Cplx2	Distal	-1192.5	-1	Interaction_anno	0.0295119	-1	-3849
chr13:54208613-54209001	chr13	54208613	54209001	1	1	0	0	0	-162542	12890	NM_009946	ENSMUSG00000025867	Cplx2	Distal	-1192.5	-1	Interaction_anno	0.0295119	-1	-3849
chr13:54209039-54210365	chr13	54209039	54210365	1	0	0	1	0	-161647	12890	NM_009946	ENSMUSG00000025867	Cplx2	Distal	-297.5	-1	Interaction_anno	0.0295119	-1	-3849
chr13:54209039-54210365	chr13	54209039	54210365	1	0	0	1	0	-161647	12890	NM_009946	ENSMUSG00000025867	Cplx2	Distal	-297.5	-1	Interaction_anno	0.0295119	-1	-3849
chr13:54209039-54210365	chr13	54209039	54210365	1	0	0	1	0	-161647	12890	NM_009946	ENSMUSG00000025867	Cplx2	Distal	4702.5	1	Interaction_anno	0.000122422	0	1151
chr13:54209039-54210365	chr13	54209039	54210365	1	0	0	1	0	-161647	12890	NM_009946	ENSMUSG00000025867	Cplx2	Distal	4702.5	1	Interaction_anno	0.000122422	0	1151
chr13:54215910-54216118	chr13	54215910	54216118	0	0	0	0	0	-155335	12890	NM_009946	ENSMUSG00000025867	Cplx2	Distal	1014.5	1	Interaction_anno	0.0295119	-1	-3849
chr13:54215910-54216118	chr13	54215910	54216118	0	0	0	0	0	-155335	12890	NM_009946	ENSMUSG00000025867	Cplx2	Distal	-3985.5	-1	Interaction_anno	0.00115561	-1	-3849
chr13:54217994-54218775	chr13	54217994	54218775	2	1	0	1	0	-152964	12890	NM_009946	ENSMUSG00000025867	Cplx2	Distal	-1615	-1	Interaction_anno	0.00115561	-1	-3849
chr13:54217994-54218775	chr13	54217994	54218775	2	1	0	1	0	-152964	12890	NM_009946	ENSMUSG00000025867	Cplx2	Distal	-1615	-1	Interaction_anno	0.00115561	-1	-3849
chr13:54217994-54218775	chr13	54217994	54218775	2	1	0	1	0	-152964	12890	NM_009946	ENSMUSG00000025867	Cplx2	Distal	3385	1	Interaction_anno	0.0295119	-1	-3849
chr13:54217994-54218775	chr13	54217994	54218775	2	1	0	1	0	-152964	12890	NM_009946	ENSMUSG00000025867	Cplx2	Distal	3385	1	Interaction_anno	0.0295119	-1	-3849
chr13:54222739-54223822	chr13	54222739	54223822	2	1	0	1	0	-148068	12890	NM_009946	ENSMUSG00000025867	Cplx2	Distal	0	0	Interaction_anno	0.00115561	-1	-3849
chr13:54222739-54223822	chr13	54222739	54223822	2	1	0	1	0	-148068	12890	NM_009946	ENSMUSG00000025867	Cplx2	Distal	0	0	Interaction_anno	0.00115561	-1	-3849
chr13:54242255-54242690	chr13	54242255	54242690	0	0	0	0	0	-128876	12890	NM_009946	ENSMUSG00000025867	Cplx2	Distal	2473	1	Interaction_anno	3.55e-05	0	1151
chr13:54247419-54248042	chr13	54247419	54248042	0	0	0	0	0	-123618	12890	NM_009946	ENSMUSG00000025867	Cplx2	Distal	-2269	-1	Interaction_anno	0.00312246	0	-56
chr13:54247419-54248042	chr13	54247419	54248042	0	0	0	0	0	-123618	12890	NM_009946	ENSMUSG00000025867	Cplx2	Distal	-2269	-1	Interaction_anno	7.48e-12	0	1151
chr13:54322197-54323507	chr13	54322197	54323507	2	1	0	1	0	-48497	12890	NM_009946	ENSMUSG00000025867	Cplx2	Distal	0	0	Interaction_anno	9.34e-06	0	-56
chr13:54322197-54323507	chr13	54322197	54323507	2	1	0	1	0	-48497	12890	NM_009946	ENSMUSG00000025867	Cplx2	Distal	0	0	Interaction_anno	9.34e-06	0	-56
chr13:54322197-54323507	chr13	54322197	54323507	2	1	0	1	0	-48497	12890	NM_009946	ENSMUSG00000025867	Cplx2	Distal	0	0	Interaction_anno	2.9e-05	-1	-3849
chr13:54322197-54323507	chr13	54322197	54323507	2	1	0	1	0	-48497	12890	NM_009946	ENSMUSG00000025867	Cplx2	Distal	0	0	Interaction_anno	2.9e-05	-1	-3849
chr13:54323591-54323770	chr13	54323591	54323770	0	0	0	0	0	-47668.5	12890	NM_009946	ENSMUSG00000025867	Cplx2	Distal	0	0	Interaction_anno	9.34e-06	0	-56
chr13:54323591-54323770	chr13	54323591	54323770	0	0	0	0	0	-47668.5	12890	NM_009946	ENSMUSG00000025867	Cplx2	Distal	0	0	Interaction_anno	2.9e-05	-1	-3849
chr13:54342233-54342987	chr13	54342233	54342987	1	1	0	0	0	-28739	12890	NM_009946	ENSMUSG00000025867	Cplx2	Distal	0	0	Interaction_anno	0.0113751	0	1151
chr13:54342233-54342987	chr13	54342233	54342987	1	1	0	0	0	-28739	12890	NM_009946	ENSMUSG00000025867	Cplx2	Distal	0	0	Interaction_anno	0.0113751	0	1151
chr13:54358505-54358834	chr13	54358505	54358834	1	1	0	0	0	-12679.5	12890	NM_009946	ENSMUSG00000025867	Cplx2	Distal	0	0	Interaction_anno	5.68e-08	0	-56
chr13:54358505-54358834	chr13	54358505	54358834	1	1	0	0	0	-12679.5	12890	NM_009946	ENSMUSG00000025867	Cplx2	Distal	0	0	Interaction_anno	5.68e-08	0	-56
chr13:54358505-54358834	chr13	54358505	54358834	1	1	0	0	0	-12679.5	12890	NM_009946	ENSMUSG00000025867	Cplx2	Distal	-1330	-1	Interaction_anno	0.0104931	0	1151
chr13:54358505-54358834	chr13	54358505	54358834	1	1	0	0	0	-12679.5	12890	NM_009946	ENSMUSG00000025867	Cplx2	Distal	-1330	-1	Interaction_anno	0.0104931	0	1151
chr13:54359807-54360401	chr13	54359807	54360401	2	1	0	1	0	-11245	12890	NM_009946	ENSMUSG00000025867	Cplx2	Distal	104.5	1	Interaction_anno	5.68e-08	0	-56
chr13:54359807-54360401	chr13	54359807	54360401	2	1	0	1	0	-11245	12890	NM_009946	ENSMUSG00000025867	Cplx2	Distal	104.5	1	Interaction_anno	5.68e-08	0	-56
chr13:54359807-54360401	chr13	54359807	54360401	2	1	0	1	0	-11245	12890	NM_009946	ENSMUSG00000025867	Cplx2	Distal	0	0	Interaction_anno	0.0104931	0	1151
chr13:54359807-54360401	chr13	54359807	54360401	2	1	0	1	0	-11245	12890	NM_009946	ENSMUSG00000025867	Cplx2	Distal	0	0	Interaction_anno	0.0104931	0	1151
chr13:54359807-54360401	chr13	54359807	54360401	2	1	0	1	0	-11245	12890	NM_009946	ENSMUSG00000025867	Cplx2	Distal	-4895.5	-1	Interaction_anno	9.35e-09	0	-56
chr13:54359807-54360401	chr13	54359807	54360401	2	1	0	1	0	-11245	12890	NM_009946	ENSMUSG00000025867	Cplx2	Distal	-4895.5	-1	Interaction_anno	9.35e-09	0	-56
chr13:54360903-54361789	chr13	54360903	54361789	1	1	0	0	0	-10003	12890	NM_009946	ENSMUSG00000025867	Cplx2	Distal	0	0	Interaction_anno	0.0104931	0	1151
chr13:54360903-54361789	chr13	54360903	54361789	1	1	0	0	0	-10003	12890	NM_009946	ENSMUSG00000025867	Cplx2	Distal	0	0	Interaction_anno	0.0104931	0	1151
chr13:54360903-54361789	chr13	54360903	54361789	1	1	0	0	0	-10003	12890	NM_009946	ENSMUSG00000025867	Cplx2	Distal	1346.5	1	Interaction_anno	5.68e-08	0	-56
chr13:54360903-54361789	chr13	54360903	54361789	1	1	0	0	0	-10003	12890	NM_009946	ENSMUSG00000025867	Cplx2	Distal	1346.5	1	Interaction_anno	5.68e-08	0	-56
chr13:54360903-54361789	chr13	54360903	54361789	1	1	0	0	0	-10003	12890	NM_009946	ENSMUSG00000025867	Cplx2	Distal	-3653.5	-1	Interaction_anno	9.35e-09	0	-56
chr13:54360903-54361789	chr13	54360903	54361789	1	1	0	0	0	-10003	12890	NM_009946	ENSMUSG00000025867	Cplx2	Distal	-3653.5	-1	Interaction_anno	9.35e-09	0	-56
chr13:54411971-54413044	chr13	54411971	54413044	0	0	0	0	0	41158.5	12890	NM_009946	ENSMUSG00000025867	Cplx2	Distal	0	0	Interaction_anno	1.12e-10	0	1151
chr13:54414514-54414903	chr13	54414514	54414903	0	0	0	0	0	43359.5	12890	NM_009946	ENSMUSG00000025867	Cplx2	Distal	0	0	Interaction_anno	1.12e-10	0	1151
chr13:54417806-54418189	chr13	54417806	54418189	1	1	0	0	0	46648.5	12890	NM_009946	ENSMUSG00000025867	Cplx2	Distal	2998	1	Interaction_anno	1.12e-10	0	1151
chr13:54417806-54418189	chr13	54417806	54418189	1	1	0	0	0	46648.5	12890	NM_009946	ENSMUSG00000025867	Cplx2	Distal	2998	1	Interaction_anno	1.12e-10	0	1151
chr13:54424104-54424650	chr13	54424104	54424650	1	1	0	0	0	53028	12890	NM_009946	ENSMUSG00000025867	Cplx2	Distal	-622.5	-1	Interaction_anno	0.0109915	0	-56
chr13:54424104-54424650	chr13	54424104	54424650	1	1	0	0	0	53028	12890	NM_009946	ENSMUSG00000025867	Cplx2	Distal	-622.5	-1	Interaction_anno	0.0109915	0	-56
chr13:54424104-54424650	chr13	54424104	54424650	1	1	0	0	0	53028	12890	NM_009946	ENSMUSG00000025867	Cplx2	Distal	-622.5	-1	Interaction_anno	1.64e-16	0	1151
chr13:54424104-54424650	chr13	54424104	54424650	1	1	0	0	0	53028	12890	NM_009946	ENSMUSG00000025867	Cplx2	Distal	-622.5	-1	Interaction_anno	1.64e-16	0	1151
chr13:54424998-54425982	chr13	54424998	54425982	1	1	0	0	0	54141	12890	NM_009946	ENSMUSG00000025867	Cplx2	Distal	0	0	Interaction_anno	0.0109915	0	-56
chr13:54424998-54425982	chr13	54424998	54425982	1	1	0	0	0	54141	12890	NM_009946	ENSMUSG00000025867	Cplx2	Distal	0	0	Interaction_anno	0.0109915	0	-56
chr13:54424998-54425982	chr13	54424998	54425982	1	1	0	0	0	54141	12890	NM_009946	ENSMUSG00000025867	Cplx2	Distal	0	0	Interaction_anno	1.64e-16	0	1151
chr13:54424998-54425982	chr13	54424998	54425982	1	1	0	0	0	54141	12890	NM_009946	ENSMUSG00000025867	Cplx2	Distal	0	0	Interaction_anno	1.64e-16	0	1151
chr13:54426066-54426290	chr13	54426066	54426290	0	0	0	0	0	54829	12890	NM_009946	ENSMUSG00000025867	Cplx2	Distal	0	0	Interaction_anno	0.0109915	0	-56
chr13:54426066-54426290	chr13	54426066	54426290	0	0	0	0	0	54829	12890	NM_009946	ENSMUSG00000025867	Cplx2	Distal	0	0	Interaction_anno	1.64e-16	0	1151
chr13:54426517-54426795	chr13	54426517	54426795	1	0	0	1	0	55307	12890	NM_009946	ENSMUSG00000025867	Cplx2	Distal	0	0	Interaction_anno	0.0109915	0	-56
chr13:54426517-54426795	chr13	54426517	54426795	1	0	0	1	0	55307	12890	NM_009946	ENSMUSG00000025867	Cplx2	Distal	0	0	Interaction_anno	0.0109915	0	-56
chr13:54426517-54426795	chr13	54426517	54426795	1	0	0	1	0	55307	12890	NM_009946	ENSMUSG00000025867	Cplx2	Distal	0	0	Interaction_anno	1.64e-16	0	1151
chr13:54426517-54426795	chr13	54426517	54426795	1	0	0	1	0	55307	12890	NM_009946	ENSMUSG00000025867	Cplx2	Distal	0	0	Interaction_anno	1.64e-16	0	1151
chr13:54440541-54441526	chr13	54440541	54441526	1	1	0	0	0	69684.5	12890	NM_009946	ENSMUSG00000025867	Cplx2	Distal	0	0	Interaction_anno	0.014667	0	-56
chr13:54440541-54441526	chr13	54440541	54441526	1	1	0	0	0	69684.5	12890	NM_009946	ENSMUSG00000025867	Cplx2	Distal	0	0	Interaction_anno	0.014667	0	-56
chr13:54446788-54447482	chr13	54446788	54447482	0	0	0	0	0	75786	12890	NM_009946	ENSMUSG00000025867	Cplx2	Distal	2135.5	1	Interaction_anno	0.014667	0	-56
chr13:54446788-54447482	chr13	54446788	54447482	0	0	0	0	0	75786	12890	NM_009946	ENSMUSG00000025867	Cplx2	Distal	-2864.5	-1	Interaction_anno	5.4e-05	0	1151
chr13:54457112-54457748	chr13	54457112	54457748	0	0	0	0	0	86081	12890	NM_009946	ENSMUSG00000025867	Cplx2	Distal	2430.5	1	Interaction_anno	5.4e-05	0	1151
chr13:54520287-54520566	chr13	54520287	54520566	0	0	0	0	0	149078	12890	NM_009946	ENSMUSG00000025867	Cplx2	Distal	0	0	Interaction_anno	0.0216471	0	1151
chr13:54562615-54562814	chr13	54562615	54562814	1	0	0	1	0	191366	12890	NM_009946	ENSMUSG00000025867	Cplx2	Proximal	-2285	-1	Interaction_anno	0.023053	0	1151
chr13:54562615-54562814	chr13	54562615	54562814	1	0	0	1	0	191366	12890	NM_009946	ENSMUSG00000025867	Cplx2	Proximal	-2285	-1	Interaction_anno	0.023053	0	1151
chr13:54569395-54569570	chr13	54569395	54569570	0	0	0	0	0	198134	12890	NM_009946	ENSMUSG00000025867	Cplx2	Proximal	0	0	Interaction_anno	0.023053	0	1151
chr13:55318377-55318930	chr13	55318377	55318930	0	0	0	0	0	209884	27261	NM_013739	ENSMUSG00000035711	Dok3	Proximal	-1346	-1	Interaction_anno	7.3e-05	0	1038
chr13:55332403-55332630	chr13	55332403	55332630	1	1	0	0	0	196022	27261	NM_013739	ENSMUSG00000035711	Dok3	Proximal	0	0	Interaction_anno	0.00389026	0	1038
chr13:55332403-55332630	chr13	55332403	55332630	1	1	0	0	0	196022	27261	NM_013739	ENSMUSG00000035711	Dok3	Proximal	0	0	Interaction_anno	0.00389026	0	1038
chr13:55338758-55339023	chr13	55338758	55339023	0	0	0	0	0	189648	27261	NM_013739	ENSMUSG00000035711	Dok3	Proximal	3891	1	Interaction_anno	0.00389026	0	1038
chr13:55339268-55339874	chr13	55339268	55339874	0	0	0	0	0	188967	27261	NM_013739	ENSMUSG00000035711	Dok3	Proximal	4571.5	1	Interaction_anno	0.00389026	0	1038
chr13:55405259-55406230	chr13	55405259	55406230	3	1	0	1	1	122794	27261	NM_013739	ENSMUSG00000035711	Dok3	Proximal	0	0	Interaction_anno	0.0106174	0	1038
chr13:55405259-55406230	chr13	55405259	55406230	3	1	0	1	1	122794	27261	NM_013739	ENSMUSG00000035711	Dok3	Proximal	0	0	Interaction_anno	0.0106174	0	1038
chr13:55411743-55412389	chr13	55411743	55412389	2	1	0	1	0	116472	27261	NM_013739	ENSMUSG00000035711	Dok3	Proximal	2066.5	1	Interaction_anno	0.0106174	0	1038
chr13:55411743-55412389	chr13	55411743	55412389	2	1	0	1	0	116472	27261	NM_013739	ENSMUSG00000035711	Dok3	Proximal	2066.5	1	Interaction_anno	0.0106174	0	1038
chr13:55449306-55450078	chr13	55449306	55450078	0	0	0	0	0	78846	27261	NM_013739	ENSMUSG00000035711	Dok3	Proximal	4692.5	1	Interaction_anno	0.00171048	0	1038
chr13:55469221-55469442	chr13	55469221	55469442	0	0	0	0	0	59206.5	27261	NM_013739	ENSMUSG00000035711	Dok3	Proximal	-668	-1	Interaction_anno	4.99e-06	0	1038
chr13:55471211-55473137	chr13	55471211	55473137	2	1	1	0	0	56364	27261	NM_013739	ENSMUSG00000035711	Dok3	Proximal	0	0	Interaction_anno	4.99e-06	0	1038
chr13:55471211-55473137	chr13	55471211	55473137	2	1	1	0	0	56364	27261	NM_013739	ENSMUSG00000035711	Dok3	Proximal	0	0	Interaction_anno	4.99e-06	0	1038
chr13:55640528-55640965	chr13	55640528	55640965	0	0	0	0	0	-112208	27261	NM_013739	ENSMUSG00000035711	Dok3	Proximal	747	1	Interaction_anno	0.0431341	0	1038
chr13:55644613-55644899	chr13	55644613	55644899	0	0	0	0	0	-116218	27261	NM_013739	ENSMUSG00000035711	Dok3	Proximal	4756.5	1	Interaction_anno	0.0431341	0	1038
chr13:73879900-73880168	chr13	73879900	73880168	0	0	0	0	0	-32403	72293	NM_028186	ENSMUSG00000021567	Nkd2	Distal	0	0	Interaction_anno	0.0267658	0	131
chr14:118795442-118796926	chr14	118795442	118796926	1	1	0	0	0	8313	58187	NM_021386	ENSMUSG00000022132	Cldn10	Proximal	NA	NA	Proximal_anno	NA	NA	NA
chr14:118795442-118796926	chr14	118795442	118796926	1	1	0	0	0	8313	58187	NM_021386	ENSMUSG00000022132	Cldn10	Proximal	NA	NA	Proximal_anno	NA	NA	NA
chr14:118878846-118879818	chr14	118878846	118879818	1	1	0	0	0	24382	58187	NM_021386	ENSMUSG00000022132	Cldn10	Distal	4332.5	1	Interaction_anno	0.00155055	0	-2450
chr14:118878846-118879818	chr14	118878846	118879818	1	1	0	0	0	24382	58187	NM_021386	ENSMUSG00000022132	Cldn10	Distal	4332.5	1	Interaction_anno	0.00155055	0	-2450
chr14:119007202-119007981	chr14	119007202	119007981	0	0	0	0	0	152642	58187	NM_021386	ENSMUSG00000022132	Cldn10	Distal	2592	1	Interaction_anno	0.0472642	-1	-7450
chr14:33146310-33147287	chr14	33146310	33147287	0	0	0	0	0	38267.5	545030	NM_001146022	ENSMUSG00000051506	Wdfy4	Distal	0	0	Interaction_anno	3.74e-08	0	-2434
chr14:33168712-33169150	chr14	33168712	33169150	0	0	0	0	0	16135	545030	NM_001146022	ENSMUSG00000051506	Wdfy4	Distal	-1068.5	-1	Interaction_anno	2.17e-08	1	2566
chr14:33171831-33172823	chr14	33171831	33172823	0	0	0	0	0	12739	545030	NM_001146022	ENSMUSG00000051506	Wdfy4	Distal	0	0	Interaction_anno	2.17e-08	1	2566
chr14:33193920-33194101	chr14	33193920	33194101	0	0	0	0	0	-8944.5	545030	NM_001146022	ENSMUSG00000051506	Wdfy4	Proximal	0	0	Interaction_anno	0.000482644	1	2566
chr14:33193920-33194101	chr14	33193920	33194101	0	0	0	0	0	-8945	545030	NM_001146022	ENSMUSG00000051506	Wdfy4	Proximal	NA	NA	Proximal_anno	NA	NA	NA
chr14:33194243-33194472	chr14	33194243	33194472	0	0	0	0	0	-9291.5	545030	NM_001146022	ENSMUSG00000051506	Wdfy4	Proximal	0	0	Interaction_anno	0.000482644	1	2566
chr14:33194243-33194472	chr14	33194243	33194472	0	0	0	0	0	-9292	545030	NM_001146022	ENSMUSG00000051506	Wdfy4	Proximal	NA	NA	Proximal_anno	NA	NA	NA
chr14:33196489-33196693	chr14	33196489	33196693	0	0	0	0	0	-11525	545030	NM_001146022	ENSMUSG00000051506	Wdfy4	Distal	1591.5	1	Interaction_anno	0.000482644	1	2566
chr14:46785273-46785616	chr14	46785273	46785616	1	1	0	0	0	24903.5	72391	NM_028222	ENSMUSG00000037628	Cdkn3	Proximal	0	0	Interaction_anno	0.00058031	0	1959
chr14:46785273-46785616	chr14	46785273	46785616	1	1	0	0	0	24903.5	72391	NM_028222	ENSMUSG00000037628	Cdkn3	Proximal	0	0	Interaction_anno	0.00058031	0	1959
chr14:47104308-47105205	chr14	47104308	47105205	0	0	0	0	0	344216	72391	NM_028222	ENSMUSG00000037628	Cdkn3	Distal	4757	1	Interaction_anno	0.0468047	0	1959
chr14:50799866-50800325	chr14	50799866	50800325	0	0	0	0	0	257146	497106	NM_001011875	ENSMUSG00000068407	Rnase12	Proximal	-4904	-1	Interaction_anno	8.12e-31	-1	-5258
chr14:50823978-50824787	chr14	50823978	50824787	1	0	0	1	0	232860	497106	NM_001011875	ENSMUSG00000068407	Rnase12	Distal	-617	-1	Interaction_anno	1.8e-11	-1	-5258
chr14:50823978-50824787	chr14	50823978	50824787	1	0	0	1	0	232860	497106	NM_001011875	ENSMUSG00000068407	Rnase12	Distal	-617	-1	Interaction_anno	1.8e-11	-1	-5258
chr14:50829947-50830368	chr14	50829947	50830368	1	1	0	0	0	227084	497106	NM_001011875	ENSMUSG00000068407	Rnase12	Distal	158	1	Interaction_anno	1.8e-11	-1	-5258
chr14:50829947-50830368	chr14	50829947	50830368	1	1	0	0	0	227084	497106	NM_001011875	ENSMUSG00000068407	Rnase12	Distal	158	1	Interaction_anno	1.8e-11	-1	-5258
chr14:50833817-50834841	chr14	50833817	50834841	2	1	0	1	0	222913	497106	NM_001011875	ENSMUSG00000068407	Rnase12	Distal	4329.5	1	Interaction_anno	1.8e-11	-1	-5258
chr14:50833817-50834841	chr14	50833817	50834841	2	1	0	1	0	222913	497106	NM_001011875	ENSMUSG00000068407	Rnase12	Distal	4329.5	1	Interaction_anno	1.8e-11	-1	-5258
chr14:50861777-50862325	chr14	50861777	50862325	1	1	0	0	0	195191	497106	NM_001011875	ENSMUSG00000068407	Rnase12	Proximal	2051.5	1	Interaction_anno	3.52e-05	0	-258
chr14:50861777-50862325	chr14	50861777	50862325	1	1	0	0	0	195191	497106	NM_001011875	ENSMUSG00000068407	Rnase12	Proximal	2051.5	1	Interaction_anno	3.52e-05	0	-258
chr14:50864841-50865321	chr14	50864841	50865321	0	0	0	0	0	192161	497106	NM_001011875	ENSMUSG00000068407	Rnase12	Proximal	-4918.5	-1	Interaction_anno	1.75e-10	-1	-5258
chr14:50938863-50939473	chr14	50938863	50939473	0	0	0	0	0	118074	497106	NM_001011875	ENSMUSG00000068407	Rnase12	Proximal	4168.5	1	Interaction_anno	2.76e-18	0	-258
chr14:50970267-50971469	chr14	50970267	50971469	0	0	0	0	0	86374	497106	NM_001011875	ENSMUSG00000068407	Rnase12	Distal	-4131.5	-1	Interaction_anno	4.82e-23	-1	-5258
chr14:50976210-50977087	chr14	50976210	50977087	0	0	0	0	0	80593.5	497106	NM_001011875	ENSMUSG00000068407	Rnase12	Distal	0	0	Interaction_anno	4.82e-23	-1	-5258
chr14:50978272-50978983	chr14	50978272	50978983	0	0	0	0	0	78614.5	497106	NM_001011875	ENSMUSG00000068407	Rnase12	Distal	0	0	Interaction_anno	4.82e-23	-1	-5258
chr14:50981142-50981827	chr14	50981142	50981827	2	1	0	1	0	75757.5	497106	NM_001011875	ENSMUSG00000068407	Rnase12	Distal	1485	1	Interaction_anno	4.82e-23	-1	-5258
chr14:50981142-50981827	chr14	50981142	50981827	2	1	0	1	0	75757.5	497106	NM_001011875	ENSMUSG00000068407	Rnase12	Distal	1485	1	Interaction_anno	4.82e-23	-1	-5258
chr14:50981885-50982303	chr14	50981885	50982303	0	0	0	0	0	75148	497106	NM_001011875	ENSMUSG00000068407	Rnase12	Distal	2094.5	1	Interaction_anno	4.82e-23	-1	-5258
chr14:50997118-50998017	chr14	50997118	50998017	0	0	0	0	0	59674.5	497106	NM_001011875	ENSMUSG00000068407	Rnase12	Distal	0	0	Interaction_anno	1.51e-16	0	-258
chr14:50998089-50998922	chr14	50998089	50998922	2	1	0	1	0	58736.5	497106	NM_001011875	ENSMUSG00000068407	Rnase12	Proximal	0	0	Interaction_anno	1.51e-16	0	-258
chr14:50998089-50998922	chr14	50998089	50998922	2	1	0	1	0	58736.5	497106	NM_001011875	ENSMUSG00000068407	Rnase12	Proximal	0	0	Interaction_anno	1.51e-16	0	-258
chr14:54222192-54222790	chr14	54222192	54222790	1	1	0	0	0	-253609	140743	NM_080726	ENSMUSG00000022176	Rem2	Distal	-2508.5	-1	Interaction_anno	0.00777207	0	1400
chr14:54222192-54222790	chr14	54222192	54222790	1	1	0	0	0	-253609	140743	NM_080726	ENSMUSG00000022176	Rem2	Distal	-2508.5	-1	Interaction_anno	0.00777207	0	1400
chr14:54226990-54228138	chr14	54226990	54228138	2	0	0	0	2	-248536	140743	NM_080726	ENSMUSG00000022176	Rem2	Distal	0	0	Interaction_anno	0.00777207	0	1400
chr14:54226990-54228138	chr14	54226990	54228138	2	0	0	0	2	-248536	140743	NM_080726	ENSMUSG00000022176	Rem2	Distal	0	0	Interaction_anno	0.00777207	0	1400
chr14:54228192-54228439	chr14	54228192	54228439	0	0	0	0	0	-247784	140743	NM_080726	ENSMUSG00000022176	Rem2	Distal	0	0	Interaction_anno	0.00777207	0	1400
chr14:54232861-54233847	chr14	54232861	54233847	2	1	0	0	1	-242746	140743	NM_080726	ENSMUSG00000022176	Rem2	Distal	3354.5	1	Interaction_anno	0.00777207	0	1400
chr14:54232861-54233847	chr14	54232861	54233847	2	1	0	0	1	-242746	140743	NM_080726	ENSMUSG00000022176	Rem2	Distal	3354.5	1	Interaction_anno	0.00777207	0	1400
chr14:54492363-54493211	chr14	54492363	54493211	0	0	0	0	0	16687	140743	NM_080726	ENSMUSG00000022176	Rem2	Distal	0	0	Interaction_anno	0.0223687	1	6400
chr14:54493247-54493532	chr14	54493247	54493532	0	0	0	0	0	17289.5	140743	NM_080726	ENSMUSG00000022176	Rem2	Distal	0	0	Interaction_anno	0.0223687	1	6400
chr14:54494133-54494570	chr14	54494133	54494570	0	0	0	0	0	18251.5	140743	NM_080726	ENSMUSG00000022176	Rem2	Distal	0	0	Interaction_anno	0.0223687	1	6400
chr14:54496571-54496879	chr14	54496571	54496879	0	0	0	0	0	20625	140743	NM_080726	ENSMUSG00000022176	Rem2	Distal	1725.5	1	Interaction_anno	0.0223687	1	6400
chr14:54669316-54669738	chr14	54669316	54669738	0	0	0	0	0	193427	140743	NM_080726	ENSMUSG00000022176	Rem2	Distal	-472.5	-1	Interaction_anno	0.0116376	1	6400
chr14:60804809-60805943	chr14	60804809	60805943	2	1	0	1	0	241479	29820	NM_013869	ENSMUSG00000060548	Tnfrsf19	Distal	-4623.5	-1	Interaction_anno	0.00578117	0	-645
chr14:60804809-60805943	chr14	60804809	60805943	2	1	0	1	0	241479	29820	NM_013869	ENSMUSG00000060548	Tnfrsf19	Distal	-4623.5	-1	Interaction_anno	0.00578117	0	-645
chr14:61056381-61057397	chr14	61056381	61057397	2	0	0	1	1	-10034	29820	NM_013869	ENSMUSG00000060548	Tnfrsf19	Distal	0	0	Interaction_anno	0.0109672	0	-645
chr14:61056381-61057397	chr14	61056381	61057397	2	0	0	1	1	-10034	29820	NM_013869	ENSMUSG00000060548	Tnfrsf19	Distal	0	0	Interaction_anno	0.0109672	0	-645
chr14:63372582-63372801	chr14	63372582	63372801	0	0	0	0	0	44495.5	12143	NM_007549	ENSMUSG00000014453	Blk	Distal	-2308	-1	Interaction_anno	0.0189508	0	-313
chr14:63377149-63377825	chr14	63377149	63377825	2	1	0	1	0	39700	12143	NM_007549	ENSMUSG00000014453	Blk	Distal	0	0	Interaction_anno	0.0189508	0	-313
chr14:63377149-63377825	chr14	63377149	63377825	2	1	0	1	0	39700	12143	NM_007549	ENSMUSG00000014453	Blk	Distal	0	0	Interaction_anno	0.0189508	0	-313
chr14:63381910-63382164	chr14	63381910	63382164	0	0	0	0	0	35150	12143	NM_007549	ENSMUSG00000014453	Blk	Distal	2037.5	1	Interaction_anno	0.0189508	0	-313
chr14:63388721-63389581	chr14	63388721	63389581	1	0	0	1	0	28036	12143	NM_007549	ENSMUSG00000014453	Blk	Distal	-848.5	-1	Interaction_anno	0.0210125	0	-313
chr14:63388721-63389581	chr14	63388721	63389581	1	0	0	1	0	28036	12143	NM_007549	ENSMUSG00000014453	Blk	Distal	-848.5	-1	Interaction_anno	0.0210125	0	-313
chr14:63427463-63428090	chr14	63427463	63428090	0	0	0	0	0	-10589.5	12143	NM_007549	ENSMUSG00000014453	Blk	Proximal	0	0	Interaction_anno	0.0134943	0	-313
chr14:63470925-63471402	chr14	63470925	63471402	0	0	0	0	0	-53976.5	12143	NM_007549	ENSMUSG00000014453	Blk	Distal	1164	1	Interaction_anno	0.000949249	0	-313
chr14:70181002-70181619	chr14	70181002	70181619	1	0	0	1	0	108186	19057	NM_008915	ENSMUSG00000022092	Ppp3cc	Proximal	1311	1	Interaction_anno	0.00385261	0	1997
chr14:70181002-70181619	chr14	70181002	70181619	1	0	0	1	0	108186	19057	NM_008915	ENSMUSG00000022092	Ppp3cc	Proximal	1311	1	Interaction_anno	0.00385261	0	1997
chr14:70212666-70212938	chr14	70212666	70212938	0	0	0	0	0	76695	19057	NM_008915	ENSMUSG00000022092	Ppp3cc	Proximal	0	0	Interaction_anno	0.00528675	0	1997
chr14:70261293-70261835	chr14	70261293	70261835	0	0	0	0	0	27933	19057	NM_008915	ENSMUSG00000022092	Ppp3cc	Distal	0	0	Interaction_anno	0.000133732	0	1997
chr14:70263095-70263810	chr14	70263095	70263810	0	0	0	0	0	26044.5	19057	NM_008915	ENSMUSG00000022092	Ppp3cc	Distal	0	0	Interaction_anno	0.000133732	0	1997
chr14:70272173-70272907	chr14	70272173	70272907	0	0	0	0	0	16957	19057	NM_008915	ENSMUSG00000022092	Ppp3cc	Distal	-2459.5	-1	Interaction_anno	0.00125968	0	1997
chr14:70274395-70274941	chr14	70274395	70274941	0	0	0	0	0	14829	19057	NM_008915	ENSMUSG00000022092	Ppp3cc	Distal	-331.5	-1	Interaction_anno	0.00125968	0	1997
chr14:70278474-70279099	chr14	70278474	70279099	1	1	0	0	0	10710.5	19057	NM_008915	ENSMUSG00000022092	Ppp3cc	Distal	0	0	Interaction_anno	0.00125968	0	1997
chr14:70278474-70279099	chr14	70278474	70279099	1	1	0	0	0	10710.5	19057	NM_008915	ENSMUSG00000022092	Ppp3cc	Distal	0	0	Interaction_anno	0.00125968	0	1997
chr14:70279152-70279385	chr14	70279152	70279385	0	0	0	0	0	10228.5	19057	NM_008915	ENSMUSG00000022092	Ppp3cc	Distal	0	0	Interaction_anno	0.00125968	0	1997
chr14:70310614-70310903	chr14	70310614	70310903	0	0	0	0	0	-21261.5	19057	NM_008915	ENSMUSG00000022092	Ppp3cc	Distal	-4241	-1	Interaction_anno	0.00511681	0	1997
chr14:70311314-70312166	chr14	70311314	70312166	1	0	0	1	0	-22243	19057	NM_008915	ENSMUSG00000022092	Ppp3cc	Distal	-3259.5	-1	Interaction_anno	0.00511681	0	1997
chr14:70311314-70312166	chr14	70311314	70312166	1	0	0	1	0	-22243	19057	NM_008915	ENSMUSG00000022092	Ppp3cc	Distal	-3259.5	-1	Interaction_anno	0.00511681	0	1997
chr14:70317320-70318591	chr14	70317320	70318591	2	1	0	1	0	-28458.5	19057	NM_008915	ENSMUSG00000022092	Ppp3cc	Distal	0	0	Interaction_anno	0.00511681	0	1997
chr14:70317320-70318591	chr14	70317320	70318591	2	1	0	1	0	-28458.5	19057	NM_008915	ENSMUSG00000022092	Ppp3cc	Distal	0	0	Interaction_anno	0.00511681	0	1997
chr14:70322878-70323303	chr14	70322878	70323303	0	0	0	0	0	-33593.5	19057	NM_008915	ENSMUSG00000022092	Ppp3cc	Distal	3091	1	Interaction_anno	0.00511681	0	1997
chr14:70323466-70324239	chr14	70323466	70324239	2	1	0	1	0	-34355.5	19057	NM_008915	ENSMUSG00000022092	Ppp3cc	Distal	3853	1	Interaction_anno	0.00511681	0	1997
chr14:70323466-70324239	chr14	70323466	70324239	2	1	0	1	0	-34355.5	19057	NM_008915	ENSMUSG00000022092	Ppp3cc	Distal	3853	1	Interaction_anno	0.00511681	0	1997
chr14:70333421-70334771	chr14	70333421	70334771	0	0	0	0	0	-44599	19057	NM_008915	ENSMUSG00000022092	Ppp3cc	Distal	-903.5	-1	Interaction_anno	0.0195894	0	1997
chr14:70394787-70395552	chr14	70394787	70395552	1	1	0	0	0	-105672	19057	NM_008915	ENSMUSG00000022092	Ppp3cc	Distal	0	0	Interaction_anno	6.4e-05	0	1997
chr14:70394787-70395552	chr14	70394787	70395552	1	1	0	0	0	-105672	19057	NM_008915	ENSMUSG00000022092	Ppp3cc	Distal	0	0	Interaction_anno	6.4e-05	0	1997
chr14:70402112-70403050	chr14	70402112	70403050	1	0	0	1	0	-113084	19057	NM_008915	ENSMUSG00000022092	Ppp3cc	Distal	2581.5	1	Interaction_anno	6.4e-05	0	1997
chr14:70402112-70403050	chr14	70402112	70403050	1	0	0	1	0	-113084	19057	NM_008915	ENSMUSG00000022092	Ppp3cc	Distal	2581.5	1	Interaction_anno	6.4e-05	0	1997
chr14:70407545-70408021	chr14	70407545	70408021	0	0	0	0	0	-118286	19057	NM_008915	ENSMUSG00000022092	Ppp3cc	Distal	-2216.5	-1	Interaction_anno	0.0325382	0	1997
chr14:70778097-70778343	chr14	70778097	70778343	0	0	0	0	0	-111887	14586	NM_008115	ENSMUSG00000022103	Gfra2	Proximal	-1779.5	-1	Interaction_anno	0.00337563	-1	-2607
chr14:70780836-70781530	chr14	70780836	70781530	2	1	0	1	0	-108924	14586	NM_008115	ENSMUSG00000022103	Gfra2	Proximal	0	0	Interaction_anno	0.00337563	-1	-2607
chr14:70780836-70781530	chr14	70780836	70781530	2	1	0	1	0	-108924	14586	NM_008115	ENSMUSG00000022103	Gfra2	Proximal	0	0	Interaction_anno	0.00337563	-1	-2607
chr14:70785309-70785690	chr14	70785309	70785690	0	0	0	0	0	-104608	14586	NM_008115	ENSMUSG00000022103	Gfra2	Distal	500	1	Interaction_anno	0.00337563	-1	-2607
chr14:70785309-70785690	chr14	70785309	70785690	0	0	0	0	0	-104608	14586	NM_008115	ENSMUSG00000022103	Gfra2	Distal	-4500	-1	Interaction_anno	0.00162743	-1	-2607
chr14:70792377-70793148	chr14	70792377	70793148	0	0	0	0	0	-97344.5	14586	NM_008115	ENSMUSG00000022103	Gfra2	Distal	0	0	Interaction_anno	0.00162743	-1	-2607
chr14:70798345-70798973	chr14	70798345	70798973	1	0	0	0	1	-91448	14586	NM_008115	ENSMUSG00000022103	Gfra2	Distal	3659.5	1	Interaction_anno	0.00162743	-1	-2607
chr14:70798345-70798973	chr14	70798345	70798973	1	0	0	0	1	-91448	14586	NM_008115	ENSMUSG00000022103	Gfra2	Distal	3659.5	1	Interaction_anno	0.00162743	-1	-2607
chr14:70874105-70875164	chr14	70874105	70875164	2	1	0	1	0	-15472.5	14586	NM_008115	ENSMUSG00000022103	Gfra2	Distal	-365	-1	Interaction_anno	0.0167339	-1	-2607
chr14:70874105-70875164	chr14	70874105	70875164	2	1	0	1	0	-15472.5	14586	NM_008115	ENSMUSG00000022103	Gfra2	Distal	-365	-1	Interaction_anno	0.0167339	-1	-2607
chr14:70880002-70880392	chr14	70880002	70880392	0	0	0	0	0	-9910	14586	NM_008115	ENSMUSG00000022103	Gfra2	Proximal	197.5	1	Interaction_anno	0.0167339	-1	-2607
chr14:70880002-70880392	chr14	70880002	70880392	0	0	0	0	0	-9910	14586	NM_008115	ENSMUSG00000022103	Gfra2	Proximal	NA	NA	Proximal_anno	NA	NA	NA
chr14:70899479-70899841	chr14	70899479	70899841	0	0	0	0	0	9553	14586	NM_008115	ENSMUSG00000022103	Gfra2	Proximal	NA	NA	Proximal_anno	NA	NA	NA
chr14:74840836-74842010	chr14	74840836	74842010	2	1	0	1	0	-174604	271221	NM_198642	ENSMUSG00000034959	Rubcnl	Distal	0	0	Interaction_anno	0.0310794	0	1473
chr14:74840836-74842010	chr14	74840836	74842010	2	1	0	1	0	-174604	271221	NM_198642	ENSMUSG00000034959	Rubcnl	Distal	0	0	Interaction_anno	0.0310794	0	1473
chr14:74847195-74848061	chr14	74847195	74848061	3	1	0	1	1	-168399	271221	NM_198642	ENSMUSG00000034959	Rubcnl	Distal	2628.5	1	Interaction_anno	0.0310794	0	1473
chr14:74847195-74848061	chr14	74847195	74848061	3	1	0	1	1	-168399	271221	NM_198642	ENSMUSG00000034959	Rubcnl	Distal	2628.5	1	Interaction_anno	0.0310794	0	1473
chr14:74919204-74919485	chr14	74919204	74919485	1	1	0	0	0	-96682.5	271221	NM_198642	ENSMUSG00000034959	Rubcnl	Distal	0	0	Interaction_anno	0.00228418	-1	-3527
chr14:74919204-74919485	chr14	74919204	74919485	1	1	0	0	0	-96682.5	271221	NM_198642	ENSMUSG00000034959	Rubcnl	Distal	0	0	Interaction_anno	0.00228418	-1	-3527
chr14:74921395-74922367	chr14	74921395	74922367	2	1	0	1	0	-94146	271221	NM_198642	ENSMUSG00000034959	Rubcnl	Distal	1881.5	1	Interaction_anno	0.00228418	-1	-3527
chr14:74921395-74922367	chr14	74921395	74922367	2	1	0	1	0	-94146	271221	NM_198642	ENSMUSG00000034959	Rubcnl	Distal	1881.5	1	Interaction_anno	0.00228418	-1	-3527
chr14:74936905-74937388	chr14	74936905	74937388	0	0	0	0	0	-78880.5	271221	NM_198642	ENSMUSG00000034959	Rubcnl	Distal	-2853	-1	Interaction_anno	5.01e-05	0	1473
chr14:74938947-74939692	chr14	74938947	74939692	1	1	0	0	0	-76707.5	271221	NM_198642	ENSMUSG00000034959	Rubcnl	Proximal	-680	-1	Interaction_anno	5.01e-05	0	1473
chr14:74938947-74939692	chr14	74938947	74939692	1	1	0	0	0	-76707.5	271221	NM_198642	ENSMUSG00000034959	Rubcnl	Proximal	-680	-1	Interaction_anno	5.01e-05	0	1473
chr14:74943093-74943378	chr14	74943093	74943378	0	0	0	0	0	-72791.5	271221	NM_198642	ENSMUSG00000034959	Rubcnl	Proximal	0	0	Interaction_anno	5.01e-05	0	1473
chr14:75032052-75033075	chr14	75032052	75033075	2	1	0	1	0	16536.5	271221	NM_198642	ENSMUSG00000034959	Rubcnl	Distal	0	0	Interaction_anno	3.25e-07	0	1473
chr14:75032052-75033075	chr14	75032052	75033075	2	1	0	1	0	16536.5	271221	NM_198642	ENSMUSG00000034959	Rubcnl	Distal	0	0	Interaction_anno	3.25e-07	0	1473
chr14:75034159-75034665	chr14	75034159	75034665	0	0	0	0	0	18385	271221	NM_198642	ENSMUSG00000034959	Rubcnl	Distal	0	0	Interaction_anno	3.25e-07	0	1473
chr14:75176572-75177144	chr14	75176572	75177144	1	0	0	0	1	160831	271221	NM_198642	ENSMUSG00000034959	Rubcnl	Distal	0	0	Interaction_anno	2.55e-05	0	1473
chr14:75176572-75177144	chr14	75176572	75177144	1	0	0	0	1	160831	271221	NM_198642	ENSMUSG00000034959	Rubcnl	Distal	0	0	Interaction_anno	2.55e-05	0	1473
chr14:75178332-75179598	chr14	75178332	75179598	0	0	0	0	0	162938	271221	NM_198642	ENSMUSG00000034959	Rubcnl	Distal	0	0	Interaction_anno	2.55e-05	0	1473
chr14:75179637-75179981	chr14	75179637	75179981	1	1	0	0	0	163782	271221	NM_198642	ENSMUSG00000034959	Rubcnl	Distal	0	0	Interaction_anno	2.55e-05	0	1473
chr14:75179637-75179981	chr14	75179637	75179981	1	1	0	0	0	163782	271221	NM_198642	ENSMUSG00000034959	Rubcnl	Distal	0	0	Interaction_anno	2.55e-05	0	1473
chr14:75181600-75181803	chr14	75181600	75181803	0	0	0	0	0	165674	271221	NM_198642	ENSMUSG00000034959	Rubcnl	Distal	1702	1	Interaction_anno	2.55e-05	0	1473
chr15:101315829-101316286	chr15	101315829	101316286	0	0	0	0	0	22832.5	77717	NM_001369218	ENSMUSG00000075408	Smim41	Distal	0	0	Interaction_anno	0.0117132	0	-725
chr15:101317526-101318490	chr15	101317526	101318490	0	0	0	0	0	24783	77717	NM_001369218	ENSMUSG00000075408	Smim41	Distal	0	0	Interaction_anno	0.0117132	0	-725
chr15:102080222-102080761	chr15	102080222	102080761	0	0	0	0	0	787266	77717	NM_001369218	ENSMUSG00000075408	Smim41	Proximal	492	1	Interaction_anno	0.0067483	0	-725
chr15:37951359-37951677	chr15	37951359	37951677	1	0	0	1	0	9537	382985	NM_199476	ENSMUSG00000022292	Rrm2b	Proximal	0	0	Interaction_anno	1.06e-10	0	-1445
chr15:37951359-37951677	chr15	37951359	37951677	1	0	0	1	0	9537	382985	NM_199476	ENSMUSG00000022292	Rrm2b	Proximal	0	0	Interaction_anno	1.06e-10	0	-1445
chr15:37951359-37951677	chr15	37951359	37951677	1	0	0	1	0	9338	382985	NM_199476	ENSMUSG00000022292	Rrm2b	Proximal	NA	NA	Proximal_anno	NA	NA	NA
chr15:37951359-37951677	chr15	37951359	37951677	1	0	0	1	0	9338	382985	NM_199476	ENSMUSG00000022292	Rrm2b	Proximal	NA	NA	Proximal_anno	NA	NA	NA
chr15:38199220-38200212	chr15	38199220	38200212	2	1	0	1	0	-238661	382985	NM_199476	ENSMUSG00000022292	Rrm2b	Distal	-283.5	-1	Interaction_anno	0.0471869	0	-1445
chr15:38199220-38200212	chr15	38199220	38200212	2	1	0	1	0	-238661	382985	NM_199476	ENSMUSG00000022292	Rrm2b	Distal	-283.5	-1	Interaction_anno	0.0471869	0	-1445
chr15:38199220-38200212	chr15	38199220	38200212	2	1	0	1	0	-238661	382985	NM_199476	ENSMUSG00000022292	Rrm2b	Distal	4716.5	1	Interaction_anno	0.0122117	1	3356
chr15:38199220-38200212	chr15	38199220	38200212	2	1	0	1	0	-238661	382985	NM_199476	ENSMUSG00000022292	Rrm2b	Distal	4716.5	1	Interaction_anno	0.0122117	1	3356
chr15:38244697-38245449	chr15	38244697	38245449	0	0	0	0	0	-284018	382985	NM_199476	ENSMUSG00000022292	Rrm2b	Distal	0	0	Interaction_anno	0.00545357	0	-1445
chr15:38247179-38247423	chr15	38247179	38247423	0	0	0	0	0	-286246	382985	NM_199476	ENSMUSG00000022292	Rrm2b	Distal	0	0	Interaction_anno	0.00545357	0	-1445
chr15:38247587-38248254	chr15	38247587	38248254	0	0	0	0	0	-286866	382985	NM_199476	ENSMUSG00000022292	Rrm2b	Distal	0	0	Interaction_anno	0.00545357	0	-1445
chr15:38280194-38280850	chr15	38280194	38280850	1	1	0	0	0	-319467	382985	NM_199476	ENSMUSG00000022292	Rrm2b	Distal	0	0	Interaction_anno	0.0312171	0	-1445
chr15:38280194-38280850	chr15	38280194	38280850	1	1	0	0	0	-319467	382985	NM_199476	ENSMUSG00000022292	Rrm2b	Distal	0	0	Interaction_anno	0.0312171	0	-1445
chr15:38282598-38283279	chr15	38282598	38283279	0	0	0	0	0	-321884	382985	NM_199476	ENSMUSG00000022292	Rrm2b	Distal	0	0	Interaction_anno	0.0312171	0	-1445
chr15:38283647-38284219	chr15	38283647	38284219	1	1	0	0	0	-322878	382985	NM_199476	ENSMUSG00000022292	Rrm2b	Distal	0	0	Interaction_anno	0.0312171	0	-1445
chr15:38283647-38284219	chr15	38283647	38284219	1	1	0	0	0	-322878	382985	NM_199476	ENSMUSG00000022292	Rrm2b	Distal	0	0	Interaction_anno	0.0312171	0	-1445
chr15:38470149-38471413	chr15	38470149	38471413	2	1	0	1	0	-509726	382985	NM_199476	ENSMUSG00000022292	Rrm2b	Distal	0	0	Interaction_anno	0.000898263	0	-1445
chr15:38470149-38471413	chr15	38470149	38471413	2	1	0	1	0	-509726	382985	NM_199476	ENSMUSG00000022292	Rrm2b	Distal	0	0	Interaction_anno	0.000898263	0	-1445
chr15:38472323-38472530	chr15	38472323	38472530	1	1	0	0	0	-511372	382985	NM_199476	ENSMUSG00000022292	Rrm2b	Distal	0	0	Interaction_anno	0.000898263	0	-1445
chr15:38472323-38472530	chr15	38472323	38472530	1	1	0	0	0	-511372	382985	NM_199476	ENSMUSG00000022292	Rrm2b	Distal	0	0	Interaction_anno	0.000898263	0	-1445
chr15:38472647-38472960	chr15	38472647	38472960	1	1	0	0	0	-511748	382985	NM_199476	ENSMUSG00000022292	Rrm2b	Distal	0	0	Interaction_anno	0.000898263	0	-1445
chr15:38472647-38472960	chr15	38472647	38472960	1	1	0	0	0	-511748	382985	NM_199476	ENSMUSG00000022292	Rrm2b	Distal	0	0	Interaction_anno	0.000898263	0	-1445
chr15:38473278-38474051	chr15	38473278	38474051	2	1	0	1	0	-512610	382985	NM_199476	ENSMUSG00000022292	Rrm2b	Distal	0	0	Interaction_anno	0.000898263	0	-1445
chr15:38473278-38474051	chr15	38473278	38474051	2	1	0	1	0	-512610	382985	NM_199476	ENSMUSG00000022292	Rrm2b	Distal	0	0	Interaction_anno	0.000898263	0	-1445
chr15:58927602-58927975	chr15	58927602	58927975	0	0	0	0	0	154238	211401	NM_144800	ENSMUSG00000022353	Mtss1	Proximal	-2211	-1	Interaction_anno	0.00327775	1	4526
chr15:58974909-58975933	chr15	58974909	58975933	0	0	0	0	0	106605	211401	NM_144800	ENSMUSG00000022353	Mtss1	Distal	0	0	Interaction_anno	1.15e-19	0	-474
chr15:58979987-58980929	chr15	58979987	58980929	2	1	0	1	0	101568	211401	NM_144800	ENSMUSG00000022353	Mtss1	Distal	458.5	1	Interaction_anno	1.15e-19	0	-474
chr15:58979987-58980929	chr15	58979987	58980929	2	1	0	1	0	101568	211401	NM_144800	ENSMUSG00000022353	Mtss1	Distal	458.5	1	Interaction_anno	1.15e-19	0	-474
chr15:58981847-58982709	chr15	58981847	58982709	2	1	0	1	0	99748	211401	NM_144800	ENSMUSG00000022353	Mtss1	Distal	2278.5	1	Interaction_anno	1.15e-19	0	-474
chr15:58981847-58982709	chr15	58981847	58982709	2	1	0	1	0	99748	211401	NM_144800	ENSMUSG00000022353	Mtss1	Distal	2278.5	1	Interaction_anno	1.15e-19	0	-474
chr15:58996519-58997216	chr15	58996519	58997216	1	0	0	1	0	85158.5	211401	NM_144800	ENSMUSG00000022353	Mtss1	Distal	0	0	Interaction_anno	0.00741603	0	-474
chr15:58996519-58997216	chr15	58996519	58997216	1	0	0	1	0	85158.5	211401	NM_144800	ENSMUSG00000022353	Mtss1	Distal	0	0	Interaction_anno	0.00741603	0	-474
chr15:59010386-59011114	chr15	59010386	59011114	1	0	0	0	1	71276	211401	NM_144800	ENSMUSG00000022353	Mtss1	Distal	0	0	Interaction_anno	0.000350114	0	-474
chr15:59010386-59011114	chr15	59010386	59011114	1	0	0	0	1	71276	211401	NM_144800	ENSMUSG00000022353	Mtss1	Distal	0	0	Interaction_anno	0.000350114	0	-474
chr15:59018669-59019562	chr15	59018669	59019562	1	0	0	1	0	62910.5	211401	NM_144800	ENSMUSG00000022353	Mtss1	Distal	4116	1	Interaction_anno	0.000350114	0	-474
chr15:59018669-59019562	chr15	59018669	59019562	1	0	0	1	0	62910.5	211401	NM_144800	ENSMUSG00000022353	Mtss1	Distal	4116	1	Interaction_anno	0.000350114	0	-474
chr15:59030011-59030762	chr15	59030011	59030762	1	0	0	1	0	51639.5	211401	NM_144800	ENSMUSG00000022353	Mtss1	Distal	0	0	Interaction_anno	5.59e-09	0	-474
chr15:59030011-59030762	chr15	59030011	59030762	1	0	0	1	0	51639.5	211401	NM_144800	ENSMUSG00000022353	Mtss1	Distal	0	0	Interaction_anno	5.59e-09	0	-474
chr15:59032963-59033511	chr15	59032963	59033511	1	1	0	0	0	48789	211401	NM_144800	ENSMUSG00000022353	Mtss1	Distal	0	0	Interaction_anno	5.59e-09	0	-474
chr15:59032963-59033511	chr15	59032963	59033511	1	1	0	0	0	48789	211401	NM_144800	ENSMUSG00000022353	Mtss1	Distal	0	0	Interaction_anno	5.59e-09	0	-474
chr15:59047810-59048670	chr15	59047810	59048670	1	0	0	1	0	33786	211401	NM_144800	ENSMUSG00000022353	Mtss1	Distal	-1759.5	-1	Interaction_anno	1.04e-08	0	-474
chr15:59047810-59048670	chr15	59047810	59048670	1	0	0	1	0	33786	211401	NM_144800	ENSMUSG00000022353	Mtss1	Distal	-1759.5	-1	Interaction_anno	1.04e-08	0	-474
chr15:59051084-59051496	chr15	59051084	59051496	2	1	0	1	0	30736	211401	NM_144800	ENSMUSG00000022353	Mtss1	Distal	0	0	Interaction_anno	1.04e-08	0	-474
chr15:59051084-59051496	chr15	59051084	59051496	2	1	0	1	0	30736	211401	NM_144800	ENSMUSG00000022353	Mtss1	Distal	0	0	Interaction_anno	1.04e-08	0	-474
chr15:59059132-59060127	chr15	59059132	59060127	0	0	0	0	0	22396.5	211401	NM_144800	ENSMUSG00000022353	Mtss1	Distal	4630	1	Interaction_anno	1.04e-08	0	-474
chr15:59089496-59090169	chr15	59089496	59090169	2	1	0	1	0	-7807	211401	NM_144800	ENSMUSG00000022353	Mtss1	Proximal	NA	NA	Proximal_anno	NA	NA	NA
chr15:59089496-59090169	chr15	59089496	59090169	2	1	0	1	0	-7807	211401	NM_144800	ENSMUSG00000022353	Mtss1	Proximal	NA	NA	Proximal_anno	NA	NA	NA
chr15:59145557-59146255	chr15	59145557	59146255	1	0	0	1	0	-63880	211401	NM_144800	ENSMUSG00000022353	Mtss1	Distal	906.5	1	Interaction_anno	0.000843294	0	-474
chr15:59145557-59146255	chr15	59145557	59146255	1	0	0	1	0	-63880	211401	NM_144800	ENSMUSG00000022353	Mtss1	Distal	906.5	1	Interaction_anno	0.000843294	0	-474
chr15:59204357-59204617	chr15	59204357	59204617	0	0	0	0	0	-122461	211401	NM_144800	ENSMUSG00000022353	Mtss1	Distal	4487.5	1	Interaction_anno	0.000205991	0	-474
chr15:59204357-59204617	chr15	59204357	59204617	0	0	0	0	0	-122461	211401	NM_144800	ENSMUSG00000022353	Mtss1	Distal	-512.5	-1	Interaction_anno	0.0464874	1	4526
chr15:59291528-59291791	chr15	59291528	59291791	1	0	0	1	0	-209634	211401	NM_144800	ENSMUSG00000022353	Mtss1	Distal	1660	1	Interaction_anno	0.00374798	0	-474
chr15:59291528-59291791	chr15	59291528	59291791	1	0	0	1	0	-209634	211401	NM_144800	ENSMUSG00000022353	Mtss1	Distal	1660	1	Interaction_anno	0.00374798	0	-474
chr15:84670134-84670540	chr15	84670134	84670540	1	1	0	0	0	317634	223739	NM_001033273	ENSMUSG00000036046	5031439G07Rik	Proximal	-4662.5	-1	Interaction_anno	0.00678728	0	471
chr15:84670134-84670540	chr15	84670134	84670540	1	1	0	0	0	317634	223739	NM_001033273	ENSMUSG00000036046	5031439G07Rik	Proximal	-4662.5	-1	Interaction_anno	0.00678728	0	471
chr15:84684428-84685162	chr15	84684428	84685162	2	1	0	0	1	303176	223739	NM_001033273	ENSMUSG00000036046	5031439G07Rik	Proximal	-204.5	-1	Interaction_anno	0.00767313	0	471
chr15:84684428-84685162	chr15	84684428	84685162	2	1	0	0	1	303176	223739	NM_001033273	ENSMUSG00000036046	5031439G07Rik	Proximal	-204.5	-1	Interaction_anno	0.00767313	0	471
chr15:84684428-84685162	chr15	84684428	84685162	2	1	0	0	1	303176	223739	NM_001033273	ENSMUSG00000036046	5031439G07Rik	Proximal	4795.5	1	Interaction_anno	0.00678728	0	471
chr15:84684428-84685162	chr15	84684428	84685162	2	1	0	0	1	303176	223739	NM_001033273	ENSMUSG00000036046	5031439G07Rik	Proximal	4795.5	1	Interaction_anno	0.00678728	0	471
chr15:84685351-84685848	chr15	84685351	84685848	2	1	0	1	0	302372	223739	NM_001033273	ENSMUSG00000036046	5031439G07Rik	Proximal	0	0	Interaction_anno	0.00767313	0	471
chr15:84685351-84685848	chr15	84685351	84685848	2	1	0	1	0	302372	223739	NM_001033273	ENSMUSG00000036046	5031439G07Rik	Proximal	0	0	Interaction_anno	0.00767313	0	471
chr15:84964694-84965295	chr15	84964694	84965295	1	0	0	1	0	22976.5	223739	NM_001033273	ENSMUSG00000036046	5031439G07Rik	Proximal	-5	-1	Interaction_anno	1e-09	0	471
chr15:84964694-84965295	chr15	84964694	84965295	1	0	0	1	0	22976.5	223739	NM_001033273	ENSMUSG00000036046	5031439G07Rik	Proximal	-5	-1	Interaction_anno	1e-09	0	471
chr15:84964694-84965295	chr15	84964694	84965295	1	0	0	1	0	-4033	223739	NM_001033273	ENSMUSG00000036046	5031439G07Rik	Proximal	NA	NA	Proximal_anno	NA	NA	NA
chr15:84964694-84965295	chr15	84964694	84965295	1	0	0	1	0	-4033	223739	NM_001033273	ENSMUSG00000036046	5031439G07Rik	Proximal	NA	NA	Proximal_anno	NA	NA	NA
chr15:84965649-84965825	chr15	84965649	84965825	0	0	0	0	0	22234	223739	NM_001033273	ENSMUSG00000036046	5031439G07Rik	Proximal	0	0	Interaction_anno	1e-09	0	471
chr15:84965649-84965825	chr15	84965649	84965825	0	0	0	0	0	-4775	223739	NM_001033273	ENSMUSG00000036046	5031439G07Rik	Proximal	NA	NA	Proximal_anno	NA	NA	NA
chr15:84968552-84969108	chr15	84968552	84969108	0	0	0	0	0	19141	223739	NM_001033273	ENSMUSG00000036046	5031439G07Rik	Proximal	0	0	Interaction_anno	1e-09	0	471
chr15:84968552-84969108	chr15	84968552	84969108	0	0	0	0	0	-7868	223739	NM_001033273	ENSMUSG00000036046	5031439G07Rik	Proximal	NA	NA	Proximal_anno	NA	NA	NA
chr15:84995944-84996235	chr15	84995944	84996235	0	0	0	0	0	-8119	223739	NM_001033273	ENSMUSG00000036046	5031439G07Rik	Proximal	NA	NA	Proximal_anno	NA	NA	NA
chr15:91609774-91610376	chr15	91609774	91610376	0	0	0	0	0	-63149	66725	NM_025730	ENSMUSG00000036273	Lrrk2	Distal	0	0	Interaction_anno	9.89e-06	0	-724
chr15:91633037-91634747	chr15	91633037	91634747	2	1	0	1	0	-39332	66725	NM_025730	ENSMUSG00000036273	Lrrk2	Distal	0	0	Interaction_anno	0.000198846	0	-724
chr15:91633037-91634747	chr15	91633037	91634747	2	1	0	1	0	-39332	66725	NM_025730	ENSMUSG00000036273	Lrrk2	Distal	0	0	Interaction_anno	0.000198846	0	-724
chr15:91643479-91644653	chr15	91643479	91644653	2	1	0	1	0	-29158	66725	NM_025730	ENSMUSG00000036273	Lrrk2	Distal	-933.5	-1	Interaction_anno	0.0160651	0	-724
chr15:91643479-91644653	chr15	91643479	91644653	2	1	0	1	0	-29158	66725	NM_025730	ENSMUSG00000036273	Lrrk2	Distal	-933.5	-1	Interaction_anno	0.0160651	0	-724
chr15:91651198-91652237	chr15	91651198	91652237	0	0	0	0	0	-21506.5	66725	NM_025730	ENSMUSG00000036273	Lrrk2	Distal	1718	1	Interaction_anno	0.0160651	0	-724
chr15:91658032-91658771	chr15	91658032	91658771	1	0	0	1	0	-14822.5	66725	NM_025730	ENSMUSG00000036273	Lrrk2	Distal	-1598	-1	Interaction_anno	0.0452829	0	-724
chr15:91658032-91658771	chr15	91658032	91658771	1	0	0	1	0	-14822.5	66725	NM_025730	ENSMUSG00000036273	Lrrk2	Distal	-1598	-1	Interaction_anno	0.0452829	0	-724
chr15:91660860-91661103	chr15	91660860	91661103	0	0	0	0	0	-12242.5	66725	NM_025730	ENSMUSG00000036273	Lrrk2	Distal	0	0	Interaction_anno	0.0452829	0	-724
chr15:91736860-91737091	chr15	91736860	91737091	0	0	0	0	0	63751.5	66725	NM_025730	ENSMUSG00000036273	Lrrk2	Distal	-3024	-1	Interaction_anno	0.0228132	0	-724
chr16:10499189-10499497	chr16	10499189	10499497	0	0	0	0	0	9562	12265	NM_007575	ENSMUSG00000022504	Ciita	Proximal	NA	NA	Proximal_anno	NA	NA	NA
chr16:10766262-10766515	chr16	10766262	10766515	1	1	0	0	0	278210	12265	NM_007575	ENSMUSG00000022504	Ciita	Distal	-3611	-1	Interaction_anno	0.0195378	0	-678
chr16:10766262-10766515	chr16	10766262	10766515	1	1	0	0	0	278210	12265	NM_007575	ENSMUSG00000022504	Ciita	Distal	-3611	-1	Interaction_anno	0.0195378	0	-678
chr16:10767228-10767606	chr16	10767228	10767606	0	0	0	0	0	279239	12265	NM_007575	ENSMUSG00000022504	Ciita	Distal	-2582.5	-1	Interaction_anno	0.0195378	0	-678
chr16:10768653-10769195	chr16	10768653	10769195	0	0	0	0	0	280746	12265	NM_007575	ENSMUSG00000022504	Ciita	Distal	-1075.5	-1	Interaction_anno	0.0195378	0	-678
chr16:10769483-10770020	chr16	10769483	10770020	1	1	0	0	0	281574	12265	NM_007575	ENSMUSG00000022504	Ciita	Distal	-248	-1	Interaction_anno	0.0195378	0	-678
chr16:10769483-10770020	chr16	10769483	10770020	1	1	0	0	0	281574	12265	NM_007575	ENSMUSG00000022504	Ciita	Distal	-248	-1	Interaction_anno	0.0195378	0	-678
chr16:10771780-10772044	chr16	10771780	10772044	0	0	0	0	0	283734	12265	NM_007575	ENSMUSG00000022504	Ciita	Distal	0	0	Interaction_anno	0.0195378	0	-678
chr16:10772122-10772688	chr16	10772122	10772688	1	1	0	0	0	284227	12265	NM_007575	ENSMUSG00000022504	Ciita	Distal	0	0	Interaction_anno	0.0195378	0	-678
chr16:10772122-10772688	chr16	10772122	10772688	1	1	0	0	0	284227	12265	NM_007575	ENSMUSG00000022504	Ciita	Distal	0	0	Interaction_anno	0.0195378	0	-678
chr16:10774711-10775002	chr16	10774711	10775002	0	0	0	0	0	286678	12265	NM_007575	ENSMUSG00000022504	Ciita	Distal	0	0	Interaction_anno	0.0195378	0	-678
chr16:16854703-16855245	chr16	16854703	16855245	1	0	0	1	0	9011	16136	NM_001190325	ENSMUSG00000075370	Igll1	Proximal	NA	NA	Proximal_anno	NA	NA	NA
chr16:16854703-16855245	chr16	16854703	16855245	1	0	0	1	0	9011	16136	NM_001190325	ENSMUSG00000075370	Igll1	Proximal	NA	NA	Proximal_anno	NA	NA	NA
chr16:16988746-16989230	chr16	16988746	16989230	1	0	0	1	0	-125003	16136	NM_001190325	ENSMUSG00000075370	Igll1	Proximal	3988.5	1	Interaction_anno	0.0203565	0	1485
chr16:16988746-16989230	chr16	16988746	16989230	1	0	0	1	0	-125003	16136	NM_001190325	ENSMUSG00000075370	Igll1	Proximal	3988.5	1	Interaction_anno	0.0203565	0	1485
chr16:23113784-23115373	chr16	23113784	23115373	1	0	1	0	0	-110162	20440	NM_145933	ENSMUSG00000022885	St6gal1	Proximal	4579	1	Interaction_anno	0.000436747	0	1479
chr16:23113784-23115373	chr16	23113784	23115373	1	0	1	0	0	-110162	20440	NM_145933	ENSMUSG00000022885	St6gal1	Proximal	4579	1	Interaction_anno	0.000436747	0	1479
chr16:23113784-23115373	chr16	23113784	23115373	1	0	1	0	0	-110162	20440	NM_145933	ENSMUSG00000022885	St6gal1	Proximal	4579	1	Interaction_anno	4.82e-05	-1	-2970
chr16:23113784-23115373	chr16	23113784	23115373	1	0	1	0	0	-110162	20440	NM_145933	ENSMUSG00000022885	St6gal1	Proximal	4579	1	Interaction_anno	4.82e-05	-1	-2970
chr16:23151421-23151886	chr16	23151421	23151886	0	0	0	0	0	-73086.5	20440	NM_145933	ENSMUSG00000022885	St6gal1	Proximal	0	0	Interaction_anno	1.39e-05	0	1479
chr16:23232707-23233153	chr16	23232707	23233153	0	0	0	0	0	8190	20440	NM_145933	ENSMUSG00000022885	St6gal1	Proximal	-2069.5	-1	Interaction_anno	2.32e-05	0	1479
chr16:23232707-23233153	chr16	23232707	23233153	0	0	0	0	0	8190	20440	NM_145933	ENSMUSG00000022885	St6gal1	Proximal	2930.5	1	Interaction_anno	1.13e-08	-1	-2970
chr16:23232707-23233153	chr16	23232707	23233153	0	0	0	0	0	6909	20440	NM_145933	ENSMUSG00000022885	St6gal1	Proximal	NA	NA	Proximal_anno	NA	NA	NA
chr16:23279761-23280640	chr16	23279761	23280640	2	1	1	0	0	55460.5	20440	NM_145933	ENSMUSG00000022885	St6gal1	Distal	-4799	-1	Interaction_anno	1.13e-08	0	1479
chr16:23279761-23280640	chr16	23279761	23280640	2	1	1	0	0	55460.5	20440	NM_145933	ENSMUSG00000022885	St6gal1	Distal	-4799	-1	Interaction_anno	1.13e-08	0	1479
chr16:23284359-23285355	chr16	23284359	23285355	1	1	0	0	0	60117	20440	NM_145933	ENSMUSG00000022885	St6gal1	Proximal	-142.5	-1	Interaction_anno	1.13e-08	0	1479
chr16:23284359-23285355	chr16	23284359	23285355	1	1	0	0	0	60117	20440	NM_145933	ENSMUSG00000022885	St6gal1	Proximal	-142.5	-1	Interaction_anno	1.13e-08	0	1479
chr16:23284359-23285355	chr16	23284359	23285355	1	1	0	0	0	-5613	20440	NM_145933	ENSMUSG00000022885	St6gal1	Proximal	NA	NA	Proximal_anno	NA	NA	NA
chr16:23284359-23285355	chr16	23284359	23285355	1	1	0	0	0	-5613	20440	NM_145933	ENSMUSG00000022885	St6gal1	Proximal	NA	NA	Proximal_anno	NA	NA	NA
chr16:23286158-23287045	chr16	23286158	23287045	2	0	1	1	0	61861.5	20440	NM_145933	ENSMUSG00000022885	St6gal1	Proximal	0	0	Interaction_anno	1.13e-08	0	1479
chr16:23286158-23287045	chr16	23286158	23287045	2	0	1	1	0	61861.5	20440	NM_145933	ENSMUSG00000022885	St6gal1	Proximal	0	0	Interaction_anno	1.13e-08	0	1479
chr16:23286158-23287045	chr16	23286158	23287045	2	0	1	1	0	-3868	20440	NM_145933	ENSMUSG00000022885	St6gal1	Proximal	NA	NA	Proximal_anno	NA	NA	NA
chr16:23286158-23287045	chr16	23286158	23287045	2	0	1	1	0	-3868	20440	NM_145933	ENSMUSG00000022885	St6gal1	Proximal	NA	NA	Proximal_anno	NA	NA	NA
chr16:23301792-23302308	chr16	23301792	23302308	0	0	0	0	0	77310	20440	NM_145933	ENSMUSG00000022885	St6gal1	Distal	-2949.5	-1	Interaction_anno	0.0018218	0	1479
chr16:23301792-23302308	chr16	23301792	23302308	0	0	0	0	0	77310	20440	NM_145933	ENSMUSG00000022885	St6gal1	Distal	-2949.5	-1	Interaction_anno	1.13e-12	-1	-2970
chr16:23307171-23308719	chr16	23307171	23308719	3	0	1	1	1	83205	20440	NM_145933	ENSMUSG00000022885	St6gal1	Distal	0	0	Interaction_anno	0.0018218	0	1479
chr16:23307171-23308719	chr16	23307171	23308719	3	0	1	1	1	83205	20440	NM_145933	ENSMUSG00000022885	St6gal1	Distal	0	0	Interaction_anno	0.0018218	0	1479
chr16:23307171-23308719	chr16	23307171	23308719	3	0	1	1	1	83205	20440	NM_145933	ENSMUSG00000022885	St6gal1	Distal	0	0	Interaction_anno	1.13e-12	-1	-2970
chr16:23307171-23308719	chr16	23307171	23308719	3	0	1	1	1	83205	20440	NM_145933	ENSMUSG00000022885	St6gal1	Distal	0	0	Interaction_anno	1.13e-12	-1	-2970
chr16:23309058-23309247	chr16	23309058	23309247	0	0	0	0	0	84412.5	20440	NM_145933	ENSMUSG00000022885	St6gal1	Distal	0	0	Interaction_anno	0.0018218	0	1479
chr16:23309058-23309247	chr16	23309058	23309247	0	0	0	0	0	84412.5	20440	NM_145933	ENSMUSG00000022885	St6gal1	Distal	0	0	Interaction_anno	1.13e-12	-1	-2970
chr16:23309303-23309661	chr16	23309303	23309661	0	0	0	0	0	84742	20440	NM_145933	ENSMUSG00000022885	St6gal1	Distal	0	0	Interaction_anno	0.0018218	0	1479
chr16:23309303-23309661	chr16	23309303	23309661	0	0	0	0	0	84742	20440	NM_145933	ENSMUSG00000022885	St6gal1	Distal	0	0	Interaction_anno	1.13e-12	-1	-2970
chr16:23314433-23315580	chr16	23314433	23315580	1	1	0	0	0	90266.5	20440	NM_145933	ENSMUSG00000022885	St6gal1	Distal	-4993	-1	Interaction_anno	0.00214672	0	1479
chr16:23314433-23315580	chr16	23314433	23315580	1	1	0	0	0	90266.5	20440	NM_145933	ENSMUSG00000022885	St6gal1	Distal	-4993	-1	Interaction_anno	0.00214672	0	1479
chr16:23314433-23315580	chr16	23314433	23315580	1	1	0	0	0	90266.5	20440	NM_145933	ENSMUSG00000022885	St6gal1	Distal	-4993	-1	Interaction_anno	1.95e-06	-1	-2970
chr16:23314433-23315580	chr16	23314433	23315580	1	1	0	0	0	90266.5	20440	NM_145933	ENSMUSG00000022885	St6gal1	Distal	-4993	-1	Interaction_anno	1.95e-06	-1	-2970
chr16:23326588-23326949	chr16	23326588	23326949	0	0	0	0	0	102028	20440	NM_145933	ENSMUSG00000022885	St6gal1	Distal	1769	1	Interaction_anno	0.00214672	0	1479
chr16:23326588-23326949	chr16	23326588	23326949	0	0	0	0	0	102028	20440	NM_145933	ENSMUSG00000022885	St6gal1	Distal	1769	1	Interaction_anno	1.95e-06	-1	-2970
chr16:23327991-23328737	chr16	23327991	23328737	2	0	1	0	1	103624	20440	NM_145933	ENSMUSG00000022885	St6gal1	Distal	3364.5	1	Interaction_anno	0.00214672	0	1479
chr16:23327991-23328737	chr16	23327991	23328737	2	0	1	0	1	103624	20440	NM_145933	ENSMUSG00000022885	St6gal1	Distal	3364.5	1	Interaction_anno	0.00214672	0	1479
chr16:23327991-23328737	chr16	23327991	23328737	2	0	1	0	1	103624	20440	NM_145933	ENSMUSG00000022885	St6gal1	Distal	3364.5	1	Interaction_anno	1.95e-06	-1	-2970
chr16:23327991-23328737	chr16	23327991	23328737	2	0	1	0	1	103624	20440	NM_145933	ENSMUSG00000022885	St6gal1	Distal	3364.5	1	Interaction_anno	1.95e-06	-1	-2970
chr16:23361351-23362686	chr16	23361351	23362686	0	0	0	0	0	137278	20440	NM_145933	ENSMUSG00000022885	St6gal1	Distal	2019	1	Interaction_anno	0.00050424	-1	-2970
chr16:30623656-30624210	chr16	30623656	30624210	1	0	0	1	0	24210	224093	NM_177632	ENSMUSG00000046546	Fam43a	Distal	0	0	Interaction_anno	0.0261675	1	2777
chr16:30623656-30624210	chr16	30623656	30624210	1	0	0	1	0	24210	224093	NM_177632	ENSMUSG00000046546	Fam43a	Distal	0	0	Interaction_anno	0.0261675	1	2777
chr16:30624293-30625077	chr16	30624293	30625077	1	1	0	0	0	24962	224093	NM_177632	ENSMUSG00000046546	Fam43a	Distal	0	0	Interaction_anno	0.0261675	1	2777
chr16:30624293-30625077	chr16	30624293	30625077	1	1	0	0	0	24962	224093	NM_177632	ENSMUSG00000046546	Fam43a	Distal	0	0	Interaction_anno	0.0261675	1	2777
chr16:30645107-30645310	chr16	30645107	30645310	0	0	0	0	0	45485.5	224093	NM_177632	ENSMUSG00000046546	Fam43a	Distal	0	0	Interaction_anno	3.15e-05	0	-2223
chr16:30645571-30646666	chr16	30645571	30646666	1	0	0	1	0	46395.5	224093	NM_177632	ENSMUSG00000046546	Fam43a	Distal	0	0	Interaction_anno	3.15e-05	0	-2223
chr16:30645571-30646666	chr16	30645571	30646666	1	0	0	1	0	46395.5	224093	NM_177632	ENSMUSG00000046546	Fam43a	Distal	0	0	Interaction_anno	3.15e-05	0	-2223
chr16:30651110-30651626	chr16	30651110	30651626	0	0	0	0	0	51645	224093	NM_177632	ENSMUSG00000046546	Fam43a	Distal	1368.5	1	Interaction_anno	3.15e-05	0	-2223
chr16:30653929-30654190	chr16	30653929	30654190	0	0	0	0	0	54336.5	224093	NM_177632	ENSMUSG00000046546	Fam43a	Distal	4060	1	Interaction_anno	3.15e-05	0	-2223
chr16:30675901-30676279	chr16	30675901	30676279	0	0	0	0	0	76367	224093	NM_177632	ENSMUSG00000046546	Fam43a	Distal	1090.5	1	Interaction_anno	7.92e-06	0	-2223
chr16:30677975-30678813	chr16	30677975	30678813	1	0	0	1	0	78671	224093	NM_177632	ENSMUSG00000046546	Fam43a	Distal	3394.5	1	Interaction_anno	7.92e-06	0	-2223
chr16:30677975-30678813	chr16	30677975	30678813	1	0	0	1	0	78671	224093	NM_177632	ENSMUSG00000046546	Fam43a	Distal	3394.5	1	Interaction_anno	7.92e-06	0	-2223
chr16:30678866-30679142	chr16	30678866	30679142	0	0	0	0	0	79281	224093	NM_177632	ENSMUSG00000046546	Fam43a	Distal	4004.5	1	Interaction_anno	7.92e-06	0	-2223
chr16:30736211-30736466	chr16	30736211	30736466	0	0	0	0	0	136616	224093	NM_177632	ENSMUSG00000046546	Fam43a	Distal	-3661	-1	Interaction_anno	0.00386689	0	-2223
chr16:30736610-30737518	chr16	30736610	30737518	2	1	0	1	0	137341	224093	NM_177632	ENSMUSG00000046546	Fam43a	Distal	-2935.5	-1	Interaction_anno	0.00386689	0	-2223
chr16:30736610-30737518	chr16	30736610	30737518	2	1	0	1	0	137341	224093	NM_177632	ENSMUSG00000046546	Fam43a	Distal	-2935.5	-1	Interaction_anno	0.00386689	0	-2223
chr16:30742142-30743039	chr16	30742142	30743039	1	1	0	0	0	142868	224093	NM_177632	ENSMUSG00000046546	Fam43a	Distal	0	0	Interaction_anno	0.00386689	0	-2223
chr16:30742142-30743039	chr16	30742142	30743039	1	1	0	0	0	142868	224093	NM_177632	ENSMUSG00000046546	Fam43a	Distal	0	0	Interaction_anno	0.00386689	0	-2223
chr16:30769075-30769974	chr16	30769075	30769974	2	0	1	0	1	169802	224093	NM_177632	ENSMUSG00000046546	Fam43a	Distal	-475	-1	Interaction_anno	0.00547119	0	-2223
chr16:30769075-30769974	chr16	30769075	30769974	2	0	1	0	1	169802	224093	NM_177632	ENSMUSG00000046546	Fam43a	Distal	-475	-1	Interaction_anno	0.00547119	0	-2223
chr16:30772282-30773211	chr16	30772282	30773211	2	1	0	1	0	173024	224093	NM_177632	ENSMUSG00000046546	Fam43a	Distal	0	0	Interaction_anno	0.00547119	0	-2223
chr16:30772282-30773211	chr16	30772282	30773211	2	1	0	1	0	173024	224093	NM_177632	ENSMUSG00000046546	Fam43a	Distal	0	0	Interaction_anno	0.00547119	0	-2223
chr16:30776204-30776848	chr16	30776204	30776848	0	0	0	0	0	176803	224093	NM_177632	ENSMUSG00000046546	Fam43a	Distal	1526.5	1	Interaction_anno	0.00547119	0	-2223
chr16:30948056-30948625	chr16	30948056	30948625	0	0	0	0	0	348618	224093	NM_177632	ENSMUSG00000046546	Fam43a	Distal	3341	1	Interaction_anno	0.000352999	0	-2223
chr16:31048068-31048783	chr16	31048068	31048783	1	0	0	0	1	448702	224093	NM_177632	ENSMUSG00000046546	Fam43a	Distal	3426	1	Interaction_anno	3.76e-05	0	-2223
chr16:31048068-31048783	chr16	31048068	31048783	1	0	0	0	1	448702	224093	NM_177632	ENSMUSG00000046546	Fam43a	Distal	3426	1	Interaction_anno	3.76e-05	0	-2223
chr16:31069396-31071183	chr16	31069396	31071183	2	1	0	1	0	470566	224093	NM_177632	ENSMUSG00000046546	Fam43a	Distal	290	1	Interaction_anno	2.14e-10	0	-2223
chr16:31069396-31071183	chr16	31069396	31071183	2	1	0	1	0	470566	224093	NM_177632	ENSMUSG00000046546	Fam43a	Distal	290	1	Interaction_anno	2.14e-10	0	-2223
chr16:31349486-31350504	chr16	31349486	31350504	2	1	0	1	0	750272	224093	NM_177632	ENSMUSG00000046546	Fam43a	Distal	0	0	Interaction_anno	0.000698976	0	-2223
chr16:31349486-31350504	chr16	31349486	31350504	2	1	0	1	0	750272	224093	NM_177632	ENSMUSG00000046546	Fam43a	Distal	0	0	Interaction_anno	0.000698976	0	-2223
chr16:35913592-35913836	chr16	35913592	35913836	0	0	0	0	0	961112	106389	NM_134111	ENSMUSG00000022838	Eaf2	Distal	-1285.5	-1	Interaction_anno	0.0480315	0	759
chr16:35918596-35919656	chr16	35918596	35919656	0	0	0	0	0	955700	106389	NM_134111	ENSMUSG00000022838	Eaf2	Distal	0	0	Interaction_anno	0.0480315	0	759
chr16:36471692-36472071	chr16	36471692	36472071	0	0	0	0	0	402944	106389	NM_134111	ENSMUSG00000022838	Eaf2	Distal	-3118	-1	Interaction_anno	0.0304694	0	2326
chr16:36474410-36474668	chr16	36474410	36474668	0	0	0	0	0	400287	106389	NM_134111	ENSMUSG00000022838	Eaf2	Distal	-460.5	-1	Interaction_anno	0.0304694	0	2326
chr16:36476740-36477313	chr16	36476740	36477313	1	0	1	0	0	397800	106389	NM_134111	ENSMUSG00000022838	Eaf2	Distal	0	0	Interaction_anno	0.0304694	0	2326
chr16:36476740-36477313	chr16	36476740	36477313	1	0	1	0	0	397800	106389	NM_134111	ENSMUSG00000022838	Eaf2	Distal	0	0	Interaction_anno	0.0304694	0	2326
chr16:36719972-36720948	chr16	36719972	36720948	0	0	0	0	0	154366	106389	NM_134111	ENSMUSG00000022838	Eaf2	Distal	-4539.5	-1	Interaction_anno	0.00360288	0	759
chr16:36719972-36720948	chr16	36719972	36720948	0	0	0	0	0	154366	106389	NM_134111	ENSMUSG00000022838	Eaf2	Distal	-4539.5	-1	Interaction_anno	0.000235066	-1	-2674
chr16:36723915-36724190	chr16	36723915	36724190	1	0	0	1	0	150774	106389	NM_134111	ENSMUSG00000022838	Eaf2	Distal	-947	-1	Interaction_anno	0.00360288	0	759
chr16:36723915-36724190	chr16	36723915	36724190	1	0	0	1	0	150774	106389	NM_134111	ENSMUSG00000022838	Eaf2	Distal	-947	-1	Interaction_anno	0.00360288	0	759
chr16:36723915-36724190	chr16	36723915	36724190	1	0	0	1	0	150774	106389	NM_134111	ENSMUSG00000022838	Eaf2	Distal	-947	-1	Interaction_anno	0.000235066	-1	-2674
chr16:36723915-36724190	chr16	36723915	36724190	1	0	0	1	0	150774	106389	NM_134111	ENSMUSG00000022838	Eaf2	Distal	-947	-1	Interaction_anno	0.000235066	-1	-2674
chr16:36724240-36724428	chr16	36724240	36724428	0	0	0	0	0	150492	106389	NM_134111	ENSMUSG00000022838	Eaf2	Distal	-665.5	-1	Interaction_anno	0.00360288	0	759
chr16:36724240-36724428	chr16	36724240	36724428	0	0	0	0	0	150492	106389	NM_134111	ENSMUSG00000022838	Eaf2	Distal	-665.5	-1	Interaction_anno	0.000235066	-1	-2674
chr16:36729026-36729427	chr16	36729026	36729427	0	0	0	0	0	145600	106389	NM_134111	ENSMUSG00000022838	Eaf2	Distal	0	0	Interaction_anno	0.00360288	0	759
chr16:36729026-36729427	chr16	36729026	36729427	0	0	0	0	0	145600	106389	NM_134111	ENSMUSG00000022838	Eaf2	Distal	0	0	Interaction_anno	0.000235066	-1	-2674
chr16:36817308-36817724	chr16	36817308	36817724	0	0	0	0	0	57310	106389	NM_134111	ENSMUSG00000022838	Eaf2	Proximal	-2483.5	-1	Interaction_anno	2.89e-09	0	2326
chr16:36817308-36817724	chr16	36817308	36817724	0	0	0	0	0	-8811	106389	NM_134111	ENSMUSG00000022838	Eaf2	Proximal	NA	NA	Proximal_anno	NA	NA	NA
chr16:36821505-36822281	chr16	36821505	36822281	1	0	0	1	0	52933	106389	NM_134111	ENSMUSG00000022838	Eaf2	Proximal	0	0	Interaction_anno	2.89e-09	0	2326
chr16:36821505-36822281	chr16	36821505	36822281	1	0	0	1	0	52933	106389	NM_134111	ENSMUSG00000022838	Eaf2	Proximal	0	0	Interaction_anno	2.89e-09	0	2326
chr16:36821505-36822281	chr16	36821505	36822281	1	0	0	1	0	6366	106389	NM_134111	ENSMUSG00000022838	Eaf2	Proximal	NA	NA	Proximal_anno	NA	NA	NA
chr16:36821505-36822281	chr16	36821505	36822281	1	0	0	1	0	6366	106389	NM_134111	ENSMUSG00000022838	Eaf2	Proximal	NA	NA	Proximal_anno	NA	NA	NA
chr16:36941061-36941595	chr16	36941061	36941595	1	0	0	1	0	-66502	106389	NM_134111	ENSMUSG00000022838	Eaf2	Proximal	1328.5	1	Interaction_anno	0.00972798	0	759
chr16:36941061-36941595	chr16	36941061	36941595	1	0	0	1	0	-66502	106389	NM_134111	ENSMUSG00000022838	Eaf2	Proximal	1328.5	1	Interaction_anno	0.00972798	0	759
chr16:36941061-36941595	chr16	36941061	36941595	1	0	0	1	0	-66502	106389	NM_134111	ENSMUSG00000022838	Eaf2	Proximal	0	0	Interaction_anno	0.00329632	-1	-2674
chr16:36941061-36941595	chr16	36941061	36941595	1	0	0	1	0	-66502	106389	NM_134111	ENSMUSG00000022838	Eaf2	Proximal	0	0	Interaction_anno	0.00329632	-1	-2674
chr16:36941763-36942272	chr16	36941763	36942272	0	0	0	0	0	-67191.5	106389	NM_134111	ENSMUSG00000022838	Eaf2	Proximal	0	0	Interaction_anno	0.00329632	-1	-2674
chr16:36941763-36942272	chr16	36941763	36942272	0	0	0	0	0	-67191.5	106389	NM_134111	ENSMUSG00000022838	Eaf2	Proximal	2018	1	Interaction_anno	0.00972798	0	759
chr16:36947626-36948018	chr16	36947626	36948018	1	1	0	0	0	-72996	106389	NM_134111	ENSMUSG00000022838	Eaf2	Distal	2822.5	1	Interaction_anno	0.00329632	-1	-2674
chr16:36947626-36948018	chr16	36947626	36948018	1	1	0	0	0	-72996	106389	NM_134111	ENSMUSG00000022838	Eaf2	Distal	2822.5	1	Interaction_anno	0.00329632	-1	-2674
chr16:45233103-45234100	chr16	45233103	45234100	0	0	0	0	0	9265	208154	NM_177584	ENSMUSG00000052013	Btla	Proximal	NA	NA	Proximal_anno	NA	NA	NA
chr16:45282852-45283568	chr16	45282852	45283568	1	0	0	1	0	58873	208154	NM_177584	ENSMUSG00000052013	Btla	Distal	3210.5	1	Interaction_anno	0.0171949	1	3163
chr16:45282852-45283568	chr16	45282852	45283568	1	0	0	1	0	58873	208154	NM_177584	ENSMUSG00000052013	Btla	Distal	3210.5	1	Interaction_anno	0.0171949	1	3163
chr16:58474898-58475499	chr16	58474898	58475499	0	0	0	0	0	48227.5	54613	NM_018784	ENSMUSG00000022747	St3gal6	Distal	0	0	Interaction_anno	3.27e-07	0	926
chr16:58480947-58482172	chr16	58480947	58482172	2	1	0	1	0	41866.5	54613	NM_018784	ENSMUSG00000022747	St3gal6	Distal	1560	1	Interaction_anno	3.27e-07	0	926
chr16:58480947-58482172	chr16	58480947	58482172	2	1	0	1	0	41866.5	54613	NM_018784	ENSMUSG00000022747	St3gal6	Distal	1560	1	Interaction_anno	3.27e-07	0	926
chr16:58498005-58499004	chr16	58498005	58499004	1	0	0	1	0	24921.5	54613	NM_018784	ENSMUSG00000022747	St3gal6	Distal	-1495	-1	Interaction_anno	1.87e-05	0	926
chr16:58498005-58499004	chr16	58498005	58499004	1	0	0	1	0	24921.5	54613	NM_018784	ENSMUSG00000022747	St3gal6	Distal	-1495	-1	Interaction_anno	1.87e-05	0	926
chr16:58501735-58502551	chr16	58501735	58502551	1	1	0	0	0	21283	54613	NM_018784	ENSMUSG00000022747	St3gal6	Distal	0	0	Interaction_anno	1.87e-05	0	926
chr16:58501735-58502551	chr16	58501735	58502551	1	1	0	0	0	21283	54613	NM_018784	ENSMUSG00000022747	St3gal6	Distal	0	0	Interaction_anno	1.87e-05	0	926
chr16:58503530-58503815	chr16	58503530	58503815	0	0	0	0	0	19753.5	54613	NM_018784	ENSMUSG00000022747	St3gal6	Distal	0	0	Interaction_anno	1.87e-05	0	926
chr16:58514383-58514919	chr16	58514383	58514919	0	0	0	0	0	8775	54613	NM_018784	ENSMUSG00000022747	St3gal6	Proximal	NA	NA	Proximal_anno	NA	NA	NA
chr16:58532313-58532945	chr16	58532313	58532945	2	1	0	1	0	-8376	54613	NM_018784	ENSMUSG00000022747	St3gal6	Proximal	NA	NA	Proximal_anno	NA	NA	NA
chr16:58532313-58532945	chr16	58532313	58532945	2	1	0	1	0	-8376	54613	NM_018784	ENSMUSG00000022747	St3gal6	Proximal	NA	NA	Proximal_anno	NA	NA	NA
chr16:58684595-58684833	chr16	58684595	58684833	0	0	0	0	0	-161288	54613	NM_018784	ENSMUSG00000022747	St3gal6	Distal	-285.5	-1	Interaction_anno	0.00416433	0	926
chr16:58685467-58686653	chr16	58685467	58686653	2	1	0	1	0	-162634	54613	NM_018784	ENSMUSG00000022747	St3gal6	Distal	0	0	Interaction_anno	0.00416433	0	926
chr16:58685467-58686653	chr16	58685467	58686653	2	1	0	1	0	-162634	54613	NM_018784	ENSMUSG00000022747	St3gal6	Distal	0	0	Interaction_anno	0.00416433	0	926
chr16:58690262-58690769	chr16	58690262	58690769	0	0	0	0	0	-167090	54613	NM_018784	ENSMUSG00000022747	St3gal6	Distal	516	1	Interaction_anno	0.00416433	0	926
chr16:58696652-58697159	chr16	58696652	58697159	0	0	0	0	0	-173480	54613	NM_018784	ENSMUSG00000022747	St3gal6	Distal	-3094	-1	Interaction_anno	0.0155256	0	926
chr16:58702361-58702592	chr16	58702361	58702592	0	0	0	0	0	-179050	54613	NM_018784	ENSMUSG00000022747	St3gal6	Distal	0	0	Interaction_anno	0.0155256	0	926
chr16:58702952-58704031	chr16	58702952	58704031	1	1	0	0	0	-180066	54613	NM_018784	ENSMUSG00000022747	St3gal6	Distal	0	0	Interaction_anno	0.0155256	0	926
chr16:58702952-58704031	chr16	58702952	58704031	1	1	0	0	0	-180066	54613	NM_018784	ENSMUSG00000022747	St3gal6	Distal	0	0	Interaction_anno	0.0155256	0	926
chr16:58708629-58709079	chr16	58708629	58709079	0	0	0	0	0	-185428	54613	NM_018784	ENSMUSG00000022747	St3gal6	Distal	3854.5	1	Interaction_anno	0.0155256	0	926
chr17:31187482-31187765	chr17	31187482	31187765	0	0	0	0	0	10125.5	140765	NM_080727	ENSMUSG00000024034	Tmprss3	Distal	0	0	Interaction_anno	0.0279143	-1	-3526
chr17:34068924-34069426	chr17	34068924	34069426	0	0	0	0	0	-169730	15002	NM_010389	ENSMUSG00000041538	H2-Ob	Distal	-824.5	-1	Interaction_anno	0.0160815	0	-1405
chr17:34071956-34072651	chr17	34071956	34072651	1	0	0	1	0	-166602	15002	NM_010389	ENSMUSG00000041538	H2-Ob	Distal	0	0	Interaction_anno	0.0160815	0	-1405
chr17:34071956-34072651	chr17	34071956	34072651	1	0	0	1	0	-166602	15002	NM_010389	ENSMUSG00000041538	H2-Ob	Distal	0	0	Interaction_anno	0.0160815	0	-1405
chr17:34077435-34078107	chr17	34077435	34078107	1	0	0	1	0	-161134	15002	NM_010389	ENSMUSG00000041538	H2-Ob	Distal	2771.5	1	Interaction_anno	0.0160815	0	-1405
chr17:34077435-34078107	chr17	34077435	34078107	1	0	0	1	0	-161134	15002	NM_010389	ENSMUSG00000041538	H2-Ob	Distal	2771.5	1	Interaction_anno	0.0160815	0	-1405
chr17:34078246-34078434	chr17	34078246	34078434	0	0	0	0	0	-160565	15002	NM_010389	ENSMUSG00000041538	H2-Ob	Distal	3340.5	1	Interaction_anno	0.0160815	0	-1405
chr17:34079628-34079921	chr17	34079628	34079921	0	0	0	0	0	-159130	15002	NM_010389	ENSMUSG00000041538	H2-Ob	Distal	4775	1	Interaction_anno	0.0160815	0	-1405
chr17:34117094-34117375	chr17	34117094	34117375	1	1	0	0	0	-145992	14961	NM_207105	ENSMUSG00000073421	H2-Ab1	Proximal	-2765	-1	Interaction_anno	0.0495959	-1	-5727
chr17:34117094-34117375	chr17	34117094	34117375	1	1	0	0	0	-145992	14961	NM_207105	ENSMUSG00000073421	H2-Ab1	Proximal	-2765	-1	Interaction_anno	0.0495959	-1	-5727
chr17:34129092-34129924	chr17	34129092	34129924	0	0	0	0	0	-133719	14961	NM_207105	ENSMUSG00000073421	H2-Ab1	Proximal	4508.5	1	Interaction_anno	0.0495959	-1	-5727
chr17:34170837-34171843	chr17	34170837	34171843	1	0	0	1	0	-91887	14961	NM_207105	ENSMUSG00000073421	H2-Ab1	Distal	0	0	Interaction_anno	0.010534	1	4273
chr17:34170837-34171843	chr17	34170837	34171843	1	0	0	1	0	-91887	14961	NM_207105	ENSMUSG00000073421	H2-Ab1	Distal	0	0	Interaction_anno	0.010534	1	4273
chr17:34180488-34181308	chr17	34180488	34181308	0	0	0	0	0	-58007	15002	NM_010389	ENSMUSG00000041538	H2-Ob	Proximal	-4101.5	-1	Interaction_anno	6.2e-07	1	3595
chr17:34210358-34211188	chr17	34210358	34211188	2	1	0	1	0	-28132	15002	NM_010389	ENSMUSG00000041538	H2-Ob	Proximal	773.5	1	Interaction_anno	3.56e-07	1	3595
chr17:34210358-34211188	chr17	34210358	34211188	2	1	0	1	0	-28132	15002	NM_010389	ENSMUSG00000041538	H2-Ob	Proximal	773.5	1	Interaction_anno	3.56e-07	1	3595
chr17:34211535-34211748	chr17	34211535	34211748	0	0	0	0	0	-27263.5	15002	NM_010389	ENSMUSG00000041538	H2-Ob	Proximal	1642	1	Interaction_anno	3.56e-07	1	3595
chr17:34211832-34212170	chr17	34211832	34212170	0	0	0	0	0	-26904	15002	NM_010389	ENSMUSG00000041538	H2-Ob	Proximal	2001.5	1	Interaction_anno	3.56e-07	1	3595
chr17:34234949-34235365	chr17	34234949	34235365	1	0	0	1	0	-28070	14961	NM_207105	ENSMUSG00000073421	H2-Ab1	Proximal	-4842.5	-1	Interaction_anno	0.0464157	1	4273
chr17:34234949-34235365	chr17	34234949	34235365	1	0	0	1	0	-28070	14961	NM_207105	ENSMUSG00000073421	H2-Ab1	Proximal	-4842.5	-1	Interaction_anno	0.0464157	1	4273
chr17:34234949-34235365	chr17	34234949	34235365	1	0	0	1	0	-3748	15002	NM_010389	ENSMUSG00000041538	H2-Ob	Proximal	NA	NA	Proximal_anno	NA	NA	NA
chr17:34234949-34235365	chr17	34234949	34235365	1	0	0	1	0	-3748	15002	NM_010389	ENSMUSG00000041538	H2-Ob	Proximal	NA	NA	Proximal_anno	NA	NA	NA
chr17:34248629-34249109	chr17	34248629	34249109	0	0	0	0	0	-14358	14961	NM_207105	ENSMUSG00000073421	H2-Ab1	Proximal	3869.5	1	Interaction_anno	0.0464157	1	4273
chr17:34248629-34249109	chr17	34248629	34249109	0	0	0	0	0	9964	15002	NM_010389	ENSMUSG00000041538	H2-Ob	Proximal	NA	NA	Proximal_anno	NA	NA	NA
chr17:34293426-34293955	chr17	34293426	34293955	1	0	0	1	0	30463.5	14961	NM_207105	ENSMUSG00000073421	H2-Ab1	Proximal	-1309	-1	Interaction_anno	0.0141876	1	4273
chr17:34293426-34293955	chr17	34293426	34293955	1	0	0	1	0	30463.5	14961	NM_207105	ENSMUSG00000073421	H2-Ab1	Proximal	-1309	-1	Interaction_anno	0.0141876	1	4273
chr17:34293426-34293955	chr17	34293426	34293955	1	0	0	1	0	-5868	14960	NM_010378	ENSMUSG00000036594	H2-Aa	Proximal	NA	NA	Proximal_anno	NA	NA	NA
chr17:34293426-34293955	chr17	34293426	34293955	1	0	0	1	0	-5868	14960	NM_010378	ENSMUSG00000036594	H2-Aa	Proximal	NA	NA	Proximal_anno	NA	NA	NA
chr17:34295930-34296578	chr17	34295930	34296578	0	0	0	0	0	33027	14961	NM_207105	ENSMUSG00000073421	H2-Ab1	Proximal	0	0	Interaction_anno	0.0141876	1	4273
chr17:34295930-34296578	chr17	34295930	34296578	0	0	0	0	0	-8431	14960	NM_010378	ENSMUSG00000036594	H2-Aa	Proximal	NA	NA	Proximal_anno	NA	NA	NA
chr17:34299465-34299802	chr17	34299465	34299802	0	0	0	0	0	36406.5	14961	NM_207105	ENSMUSG00000073421	H2-Ab1	Proximal	0	0	Interaction_anno	0.0141876	1	4273
chr17:34299465-34299802	chr17	34299465	34299802	0	0	0	0	0	-6233	14969	NM_010382	ENSMUSG00000060586	H2-Eb1	Proximal	NA	NA	Proximal_anno	NA	NA	NA
chr17:34313471-34314653	chr17	34313471	34314653	0	0	0	0	0	50835	14961	NM_207105	ENSMUSG00000073421	H2-Ab1	Proximal	-937.5	-1	Interaction_anno	0.00851053	0	-727
chr17:34313471-34314653	chr17	34313471	34314653	0	0	0	0	0	8195	14969	NM_010382	ENSMUSG00000060586	H2-Eb1	Proximal	NA	NA	Proximal_anno	NA	NA	NA
chr17:34340634-34341395	chr17	34340634	34341395	0	0	0	0	0	77787.5	14961	NM_207105	ENSMUSG00000073421	H2-Ab1	Proximal	1015	1	Interaction_anno	0.00066861	0	-727
chr17:34340634-34341395	chr17	34340634	34341395	0	0	0	0	0	77787.5	14961	NM_207105	ENSMUSG00000073421	H2-Ab1	Proximal	-3985	-1	Interaction_anno	0.000620848	0	-727
chr17:34347410-34348272	chr17	34347410	34348272	2	1	1	0	0	84614	14961	NM_207105	ENSMUSG00000073421	H2-Ab1	Proximal	0	0	Interaction_anno	0.000620848	0	-727
chr17:34347410-34348272	chr17	34347410	34348272	2	1	1	0	0	84614	14961	NM_207105	ENSMUSG00000073421	H2-Ab1	Proximal	0	0	Interaction_anno	0.000620848	0	-727
chr17:34362641-34363653	chr17	34362641	34363653	1	1	0	0	0	124242	15002	NM_010389	ENSMUSG00000041538	H2-Ob	Proximal	0	0	Interaction_anno	4.06e-12	1	3595
chr17:34362641-34363653	chr17	34362641	34363653	1	1	0	0	0	124242	15002	NM_010389	ENSMUSG00000041538	H2-Ob	Proximal	0	0	Interaction_anno	4.06e-12	1	3595
chr17:34362641-34363653	chr17	34362641	34363653	1	1	0	0	0	99920	14961	NM_207105	ENSMUSG00000073421	H2-Ab1	Proximal	0	0	Interaction_anno	4.71e-07	1	4273
chr17:34362641-34363653	chr17	34362641	34363653	1	1	0	0	0	99920	14961	NM_207105	ENSMUSG00000073421	H2-Ab1	Proximal	0	0	Interaction_anno	4.71e-07	1	4273
chr17:34363761-34364929	chr17	34363761	34364929	1	1	0	0	0	125440	15002	NM_010389	ENSMUSG00000041538	H2-Ob	Proximal	0	0	Interaction_anno	4.06e-12	1	3595
chr17:34363761-34364929	chr17	34363761	34364929	1	1	0	0	0	125440	15002	NM_010389	ENSMUSG00000041538	H2-Ob	Proximal	0	0	Interaction_anno	4.06e-12	1	3595
chr17:34363761-34364929	chr17	34363761	34364929	1	1	0	0	0	101118	14961	NM_207105	ENSMUSG00000073421	H2-Ab1	Proximal	0	0	Interaction_anno	4.71e-07	1	4273
chr17:34363761-34364929	chr17	34363761	34364929	1	1	0	0	0	101118	14961	NM_207105	ENSMUSG00000073421	H2-Ab1	Proximal	0	0	Interaction_anno	4.71e-07	1	4273
chr17:34386300-34386999	chr17	34386300	34386999	1	1	0	0	0	123422	14961	NM_207105	ENSMUSG00000073421	H2-Ab1	Proximal	-3350	-1	Interaction_anno	0.00572452	0	-727
chr17:34386300-34386999	chr17	34386300	34386999	1	1	0	0	0	123422	14961	NM_207105	ENSMUSG00000073421	H2-Ab1	Proximal	-3350	-1	Interaction_anno	0.00572452	0	-727
chr17:34388593-34388849	chr17	34388593	34388849	0	0	0	0	0	125494	14961	NM_207105	ENSMUSG00000073421	H2-Ab1	Distal	-1278.5	-1	Interaction_anno	0.00572452	0	-727
chr17:45716664-45717589	chr17	45716664	45717589	1	0	0	1	0	427074	75564	NM_029338	ENSMUSG00000023966	Rsph9	Distal	-2873	-1	Interaction_anno	0.0275266	0	1700
chr17:45716664-45717589	chr17	45716664	45717589	1	0	0	1	0	427074	75564	NM_029338	ENSMUSG00000023966	Rsph9	Distal	-2873	-1	Interaction_anno	0.0275266	0	1700
chr17:45718193-45718794	chr17	45718193	45718794	0	0	0	0	0	425706	75564	NM_029338	ENSMUSG00000023966	Rsph9	Distal	-1506	-1	Interaction_anno	0.0275266	0	1700
chr17:45723594-45724570	chr17	45723594	45724570	0	0	0	0	0	420118	75564	NM_029338	ENSMUSG00000023966	Rsph9	Proximal	0	0	Interaction_anno	0.0275266	0	1700
chr17:45726362-45726612	chr17	45726362	45726612	0	0	0	0	0	417713	75564	NM_029338	ENSMUSG00000023966	Rsph9	Proximal	1487.5	1	Interaction_anno	0.0275266	0	1700
chr17:45726362-45726612	chr17	45726362	45726612	0	0	0	0	0	417713	75564	NM_029338	ENSMUSG00000023966	Rsph9	Proximal	-3512.5	-1	Interaction_anno	1.29e-07	0	1700
chr17:45728846-45729069	chr17	45728846	45729069	0	0	0	0	0	415242	75564	NM_029338	ENSMUSG00000023966	Rsph9	Proximal	-1042	-1	Interaction_anno	1.29e-07	0	1700
chr17:45728846-45729069	chr17	45728846	45729069	0	0	0	0	0	415242	75564	NM_029338	ENSMUSG00000023966	Rsph9	Proximal	3958	1	Interaction_anno	0.0275266	0	1700
chr17:45736486-45737605	chr17	45736486	45737605	2	1	0	1	0	407154	75564	NM_029338	ENSMUSG00000023966	Rsph9	Proximal	2046	1	Interaction_anno	1.29e-07	0	1700
chr17:45736486-45737605	chr17	45736486	45737605	2	1	0	1	0	407154	75564	NM_029338	ENSMUSG00000023966	Rsph9	Proximal	2046	1	Interaction_anno	1.29e-07	0	1700
chr17:46036182-46036520	chr17	46036182	46036520	1	1	0	0	0	107849	75564	NM_029338	ENSMUSG00000023966	Rsph9	Proximal	1351.5	1	Interaction_anno	3.45e-26	0	1700
chr17:46036182-46036520	chr17	46036182	46036520	1	1	0	0	0	107849	75564	NM_029338	ENSMUSG00000023966	Rsph9	Proximal	1351.5	1	Interaction_anno	3.45e-26	0	1700
chr17:46038975-46039211	chr17	46038975	46039211	0	0	0	0	0	105107	75564	NM_029338	ENSMUSG00000023966	Rsph9	Proximal	4093.5	1	Interaction_anno	3.45e-26	0	1700
chr17:46041271-46041602	chr17	46041271	46041602	1	1	0	0	0	102764	75564	NM_029338	ENSMUSG00000023966	Rsph9	Proximal	-3563	-1	Interaction_anno	0.000195474	0	1700
chr17:46041271-46041602	chr17	46041271	46041602	1	1	0	0	0	102764	75564	NM_029338	ENSMUSG00000023966	Rsph9	Proximal	-3563	-1	Interaction_anno	0.000195474	0	1700
chr17:46045330-46046151	chr17	46045330	46046151	0	0	0	0	0	98459.5	75564	NM_029338	ENSMUSG00000023966	Rsph9	Distal	0	0	Interaction_anno	0.000195474	0	1700
chr17:46131857-46132642	chr17	46131857	46132642	1	0	0	1	0	11950.5	75564	NM_029338	ENSMUSG00000023966	Rsph9	Distal	0	0	Interaction_anno	0.00141559	0	1700
chr17:46131857-46132642	chr17	46131857	46132642	1	0	0	1	0	11950.5	75564	NM_029338	ENSMUSG00000023966	Rsph9	Distal	0	0	Interaction_anno	0.00141559	0	1700
chr17:46388130-46388672	chr17	46388130	46388672	2	1	0	1	0	-244201	75564	NM_029338	ENSMUSG00000023966	Rsph9	Proximal	-1598.5	-1	Interaction_anno	0.0131563	0	1700
chr17:46388130-46388672	chr17	46388130	46388672	2	1	0	1	0	-244201	75564	NM_029338	ENSMUSG00000023966	Rsph9	Proximal	-1598.5	-1	Interaction_anno	0.0131563	0	1700
chr17:47682843-47683189	chr17	47682843	47683189	0	0	0	0	0	-102728	21425	NM_011549	ENSMUSG00000023990	Tfeb	Proximal	-1983.5	-1	Interaction_anno	0.0035877	0	-431
chr17:47744797-47745283	chr17	47744797	47745283	0	0	0	0	0	-40704	21425	NM_011549	ENSMUSG00000023990	Tfeb	Proximal	-4959.5	-1	Interaction_anno	0.00280336	0	-431
chr17:47744797-47745283	chr17	47744797	47745283	0	0	0	0	0	-40704	21425	NM_011549	ENSMUSG00000023990	Tfeb	Proximal	-4959.5	-1	Interaction_anno	0.0365374	1	6756
chr17:47744797-47745283	chr17	47744797	47745283	0	0	0	0	0	7109	21425	NM_011549	ENSMUSG00000023990	Tfeb	Proximal	NA	NA	Proximal_anno	NA	NA	NA
chr17:47753877-47754869	chr17	47753877	47754869	1	1	0	0	0	-31371	21425	NM_011549	ENSMUSG00000023990	Tfeb	Distal	0	0	Interaction_anno	0.00280336	0	-431
chr17:47753877-47754869	chr17	47753877	47754869	1	1	0	0	0	-31371	21425	NM_011549	ENSMUSG00000023990	Tfeb	Distal	0	0	Interaction_anno	0.00280336	0	-431
chr17:47753877-47754869	chr17	47753877	47754869	1	1	0	0	0	-31371	21425	NM_011549	ENSMUSG00000023990	Tfeb	Distal	0	0	Interaction_anno	0.0365374	1	6756
chr17:47753877-47754869	chr17	47753877	47754869	1	1	0	0	0	-31371	21425	NM_011549	ENSMUSG00000023990	Tfeb	Distal	0	0	Interaction_anno	0.0365374	1	6756
chr17:47755858-47756102	chr17	47755858	47756102	1	1	0	0	0	-29764	21425	NM_011549	ENSMUSG00000023990	Tfeb	Distal	980.5	1	Interaction_anno	0.00280336	0	-431
chr17:47755858-47756102	chr17	47755858	47756102	1	1	0	0	0	-29764	21425	NM_011549	ENSMUSG00000023990	Tfeb	Distal	980.5	1	Interaction_anno	0.00280336	0	-431
chr17:47755858-47756102	chr17	47755858	47756102	1	1	0	0	0	-29764	21425	NM_011549	ENSMUSG00000023990	Tfeb	Distal	980.5	1	Interaction_anno	0.0365374	1	6756
chr17:47755858-47756102	chr17	47755858	47756102	1	1	0	0	0	-29764	21425	NM_011549	ENSMUSG00000023990	Tfeb	Distal	980.5	1	Interaction_anno	0.0365374	1	6756
chr17:47759594-47760338	chr17	47759594	47760338	1	0	0	1	0	-25778	21425	NM_011549	ENSMUSG00000023990	Tfeb	Distal	4966.5	1	Interaction_anno	0.00280336	0	-431
chr17:47759594-47760338	chr17	47759594	47760338	1	0	0	1	0	-25778	21425	NM_011549	ENSMUSG00000023990	Tfeb	Distal	4966.5	1	Interaction_anno	0.00280336	0	-431
chr17:47759594-47760338	chr17	47759594	47760338	1	0	0	1	0	-25778	21425	NM_011549	ENSMUSG00000023990	Tfeb	Distal	4966.5	1	Interaction_anno	0.0365374	1	6756
chr17:47759594-47760338	chr17	47759594	47760338	1	0	0	1	0	-25778	21425	NM_011549	ENSMUSG00000023990	Tfeb	Distal	4966.5	1	Interaction_anno	0.0365374	1	6756
chr17:47767595-47769364	chr17	47767595	47769364	2	1	0	1	0	-17264.5	21425	NM_011549	ENSMUSG00000023990	Tfeb	Distal	0	0	Interaction_anno	1.42e-05	0	-431
chr17:47767595-47769364	chr17	47767595	47769364	2	1	0	1	0	-17264.5	21425	NM_011549	ENSMUSG00000023990	Tfeb	Distal	0	0	Interaction_anno	1.42e-05	0	-431
chr17:47793230-47793896	chr17	47793230	47793896	0	0	0	0	0	7819	21425	NM_011549	ENSMUSG00000023990	Tfeb	Proximal	NA	NA	Proximal_anno	NA	NA	NA
chr17:47795500-47795759	chr17	47795500	47795759	0	0	0	0	0	9886	21425	NM_011549	ENSMUSG00000023990	Tfeb	Proximal	NA	NA	Proximal_anno	NA	NA	NA
chr17:50469802-50471073	chr17	50469802	50471073	4	0	0	1	3	-39109.5	224860	NM_013880	ENSMUSG00000038910	Plcl2	Distal	0	0	Interaction_anno	0.00355096	1	2953
chr17:50469802-50471073	chr17	50469802	50471073	4	0	0	1	3	-39109.5	224860	NM_013880	ENSMUSG00000038910	Plcl2	Distal	0	0	Interaction_anno	0.00355096	1	2953
chr17:50469802-50471073	chr17	50469802	50471073	4	0	0	1	3	-39109.5	224860	NM_013880	ENSMUSG00000038910	Plcl2	Distal	0	0	Interaction_anno	0.00355096	1	2953
chr17:50471287-50471523	chr17	50471287	50471523	0	0	0	0	0	-38142	224860	NM_013880	ENSMUSG00000038910	Plcl2	Distal	0	0	Interaction_anno	0.00355096	1	2953
chr17:50570597-50571539	chr17	50570597	50571539	1	0	0	0	1	61521	224860	NM_013880	ENSMUSG00000038910	Plcl2	Distal	-3931.5	-1	Interaction_anno	0.0179384	1	2953
chr17:50570597-50571539	chr17	50570597	50571539	1	0	0	0	1	61521	224860	NM_013880	ENSMUSG00000038910	Plcl2	Distal	-3931.5	-1	Interaction_anno	0.0179384	1	2953
chr17:50729156-50730430	chr17	50729156	50730430	0	0	0	0	0	220246	224860	NM_013880	ENSMUSG00000038910	Plcl2	Distal	0	0	Interaction_anno	1.72e-05	1	2953
chr17:50730992-50731239	chr17	50730992	50731239	0	0	0	0	0	221568	224860	NM_013880	ENSMUSG00000038910	Plcl2	Distal	1116	1	Interaction_anno	1.72e-05	1	2953
chr17:50763127-50764226	chr17	50763127	50764226	2	1	0	1	0	254130	224860	NM_013880	ENSMUSG00000038910	Plcl2	Distal	0	0	Interaction_anno	2.41e-06	1	2953
chr17:50763127-50764226	chr17	50763127	50764226	2	1	0	1	0	254130	224860	NM_013880	ENSMUSG00000038910	Plcl2	Distal	0	0	Interaction_anno	2.41e-06	1	2953
chr17:50774054-50774568	chr17	50774054	50774568	1	1	0	0	0	264764	224860	NM_013880	ENSMUSG00000038910	Plcl2	Distal	-688.5	-1	Interaction_anno	0.000415495	1	2953
chr17:50774054-50774568	chr17	50774054	50774568	1	1	0	0	0	264764	224860	NM_013880	ENSMUSG00000038910	Plcl2	Distal	-688.5	-1	Interaction_anno	0.000415495	1	2953
chr17:50795329-50795978	chr17	50795329	50795978	0	0	0	0	0	286106	224860	NM_013880	ENSMUSG00000038910	Plcl2	Distal	-4346	-1	Interaction_anno	0.0180918	1	2953
chr17:5795893-5796242	chr17	5795893	5796242	1	1	0	0	0	-45256.5	66616	NM_025664	ENSMUSG00000002365	Snx9	Proximal	0	0	Interaction_anno	1.28e-09	0	1176
chr17:5795893-5796242	chr17	5795893	5796242	1	1	0	0	0	-45256.5	66616	NM_025664	ENSMUSG00000002365	Snx9	Proximal	0	0	Interaction_anno	1.28e-09	0	1176
chr17:5804191-5804867	chr17	5804191	5804867	1	0	1	0	0	-36795	66616	NM_025664	ENSMUSG00000002365	Snx9	Proximal	4529.5	1	Interaction_anno	1.28e-09	0	1176
chr17:5804191-5804867	chr17	5804191	5804867	1	0	1	0	0	-36795	66616	NM_025664	ENSMUSG00000002365	Snx9	Proximal	4529.5	1	Interaction_anno	1.28e-09	0	1176
chr17:5813724-5814265	chr17	5813724	5814265	1	1	0	0	0	-27329.5	66616	NM_025664	ENSMUSG00000002365	Snx9	Distal	-1005	-1	Interaction_anno	0.00770057	0	1176
chr17:5813724-5814265	chr17	5813724	5814265	1	1	0	0	0	-27329.5	66616	NM_025664	ENSMUSG00000002365	Snx9	Distal	-1005	-1	Interaction_anno	0.00770057	0	1176
chr17:5814323-5814778	chr17	5814323	5814778	1	0	0	1	0	-26773.5	66616	NM_025664	ENSMUSG00000002365	Snx9	Distal	-449	-1	Interaction_anno	0.00770057	0	1176
chr17:5814323-5814778	chr17	5814323	5814778	1	0	0	1	0	-26773.5	66616	NM_025664	ENSMUSG00000002365	Snx9	Distal	-449	-1	Interaction_anno	0.00770057	0	1176
chr17:5829561-5830680	chr17	5829561	5830680	1	1	0	0	0	-11203.5	66616	NM_025664	ENSMUSG00000002365	Snx9	Distal	121	1	Interaction_anno	6.72e-05	0	1176
chr17:5829561-5830680	chr17	5829561	5830680	1	1	0	0	0	-11203.5	66616	NM_025664	ENSMUSG00000002365	Snx9	Distal	121	1	Interaction_anno	6.72e-05	0	1176
chr17:5885518-5885898	chr17	5885518	5885898	0	0	0	0	0	44384	66616	NM_025664	ENSMUSG00000002365	Snx9	Distal	-4291.5	-1	Interaction_anno	0.00121846	0	1176
chr17:5886570-5887786	chr17	5886570	5887786	1	0	0	1	0	45854	66616	NM_025664	ENSMUSG00000002365	Snx9	Distal	-2821.5	-1	Interaction_anno	0.00121846	0	1176
chr17:5886570-5887786	chr17	5886570	5887786	1	0	0	1	0	45854	66616	NM_025664	ENSMUSG00000002365	Snx9	Distal	-2821.5	-1	Interaction_anno	0.00121846	0	1176
chr17:5892923-5893980	chr17	5892923	5893980	2	1	0	1	0	52127.5	66616	NM_025664	ENSMUSG00000002365	Snx9	Distal	0	0	Interaction_anno	0.00121846	0	1176
chr17:5892923-5893980	chr17	5892923	5893980	2	1	0	1	0	52127.5	66616	NM_025664	ENSMUSG00000002365	Snx9	Distal	0	0	Interaction_anno	0.00121846	0	1176
chr17:5897753-5898150	chr17	5897753	5898150	0	0	0	0	0	56627.5	66616	NM_025664	ENSMUSG00000002365	Snx9	Distal	2952	1	Interaction_anno	0.00121846	0	1176
chr18:34843078-34843499	chr18	34843078	34843499	1	1	0	0	0	-17918.5	13653	NM_007913	ENSMUSG00000038418	Egr1	Proximal	-1711	-1	Interaction_anno	0.0487642	-1	-3707
chr18:34843078-34843499	chr18	34843078	34843499	1	1	0	0	0	-17918.5	13653	NM_007913	ENSMUSG00000038418	Egr1	Proximal	-1711	-1	Interaction_anno	0.0487642	-1	-3707
chr18:34849465-34850463	chr18	34849465	34850463	1	1	0	0	0	-11243	13653	NM_007913	ENSMUSG00000038418	Egr1	Proximal	0	0	Interaction_anno	0.0487642	-1	-3707
chr18:34849465-34850463	chr18	34849465	34850463	1	1	0	0	0	-11243	13653	NM_007913	ENSMUSG00000038418	Egr1	Proximal	0	0	Interaction_anno	0.0487642	-1	-3707
chr18:34879771-34880552	chr18	34879771	34880552	2	1	0	1	0	18954.5	13653	NM_007913	ENSMUSG00000038418	Egr1	Distal	-4838	-1	Interaction_anno	2.24e-15	-1	-3707
chr18:34879771-34880552	chr18	34879771	34880552	2	1	0	1	0	18954.5	13653	NM_007913	ENSMUSG00000038418	Egr1	Distal	-4838	-1	Interaction_anno	2.24e-15	-1	-3707
chr18:34887046-34889168	chr18	34887046	34889168	2	1	0	1	0	26900	13653	NM_007913	ENSMUSG00000038418	Egr1	Distal	0	0	Interaction_anno	2.24e-15	-1	-3707
chr18:34887046-34889168	chr18	34887046	34889168	2	1	0	1	0	26900	13653	NM_007913	ENSMUSG00000038418	Egr1	Distal	0	0	Interaction_anno	2.24e-15	-1	-3707
chr18:34892468-34893018	chr18	34892468	34893018	1	1	0	0	0	31536	13653	NM_007913	ENSMUSG00000038418	Egr1	Distal	2743.5	1	Interaction_anno	2.24e-15	-1	-3707
chr18:34892468-34893018	chr18	34892468	34893018	1	1	0	0	0	31536	13653	NM_007913	ENSMUSG00000038418	Egr1	Distal	2743.5	1	Interaction_anno	2.24e-15	-1	-3707
chr18:34893107-34893432	chr18	34893107	34893432	0	0	0	0	0	32062.5	13653	NM_007913	ENSMUSG00000038418	Egr1	Distal	3270	1	Interaction_anno	2.24e-15	-1	-3707
chr18:34900480-34901633	chr18	34900480	34901633	0	0	0	0	0	39849.5	13653	NM_007913	ENSMUSG00000038418	Egr1	Distal	-3943	-1	Interaction_anno	0.0130672	-1	-3707
chr18:34958914-34959416	chr18	34958914	34959416	0	0	0	0	0	97958	13653	NM_007913	ENSMUSG00000038418	Egr1	Proximal	4165.5	1	Interaction_anno	0.00378455	0	1293
chr18:35529670-35531011	chr18	35529670	35531011	2	2	0	0	0	669134	13653	NM_007913	ENSMUSG00000038418	Egr1	Distal	0	0	Interaction_anno	0.0165071	-1	-3707
chr18:35529670-35531011	chr18	35529670	35531011	2	2	0	0	0	669134	13653	NM_007913	ENSMUSG00000038418	Egr1	Distal	0	0	Interaction_anno	0.0165071	-1	-3707
chr18:35533068-35533230	chr18	35533068	35533230	0	0	0	0	0	671942	13653	NM_007913	ENSMUSG00000038418	Egr1	Distal	0	0	Interaction_anno	0.0165071	-1	-3707
chr18:35569398-35569788	chr18	35569398	35569788	0	0	0	0	0	708386	13653	NM_007913	ENSMUSG00000038418	Egr1	Proximal	4593.5	1	Interaction_anno	0.0225414	1	6293
chr18:35664639-35665073	chr18	35664639	35665073	0	0	0	0	0	-15489	69816	NM_027222	ENSMUSG00000024353	Mzb1	Proximal	0	0	Interaction_anno	3.36e-06	0	1867
chr18:35709001-35709902	chr18	35709001	35709902	0	0	0	0	0	-60084.5	69816	NM_027222	ENSMUSG00000024353	Mzb1	Proximal	-548	-1	Interaction_anno	0.0359212	0	1867
chr18:35709001-35709902	chr18	35709001	35709902	0	0	0	0	0	-60084.5	69816	NM_027222	ENSMUSG00000024353	Mzb1	Proximal	4452	1	Interaction_anno	0.00123984	0	1867
chr18:35709953-35710435	chr18	35709953	35710435	0	0	0	0	0	-60827	69816	NM_027222	ENSMUSG00000024353	Mzb1	Proximal	0	0	Interaction_anno	0.0359212	0	1867
chr18:35745395-35746254	chr18	35745395	35746254	0	0	0	0	0	-96457.5	69816	NM_027222	ENSMUSG00000024353	Mzb1	Proximal	825	1	Interaction_anno	2.91e-05	0	1867
chr18:35746823-35747104	chr18	35746823	35747104	0	0	0	0	0	-97596.5	69816	NM_027222	ENSMUSG00000024353	Mzb1	Proximal	1964	1	Interaction_anno	2.91e-05	0	1867
chr18:35748723-35748948	chr18	35748723	35748948	0	0	0	0	0	-99468.5	69816	NM_027222	ENSMUSG00000024353	Mzb1	Proximal	3836	1	Interaction_anno	2.91e-05	0	1867
chr18:35776465-35777100	chr18	35776465	35777100	2	0	0	1	1	-127416	69816	NM_027222	ENSMUSG00000024353	Mzb1	Proximal	1783	1	Interaction_anno	0.00892992	1	6867
chr18:35776465-35777100	chr18	35776465	35777100	2	0	0	1	1	-127416	69816	NM_027222	ENSMUSG00000024353	Mzb1	Proximal	1783	1	Interaction_anno	0.00892992	1	6867
chr18:4238767-4239640	chr18	4238767	4239640	1	1	0	0	0	113750	26410	NM_007746	ENSMUSG00000024235	Map3k8	Distal	0	0	Interaction_anno	6.78e-07	0	453
chr18:4238767-4239640	chr18	4238767	4239640	1	1	0	0	0	113750	26410	NM_007746	ENSMUSG00000024235	Map3k8	Distal	0	0	Interaction_anno	6.78e-07	0	453
chr18:4252066-4252577	chr18	4252066	4252577	0	0	0	0	0	100632	26410	NM_007746	ENSMUSG00000024235	Map3k8	Distal	0	0	Interaction_anno	1.7e-19	0	453
chr18:4256505-4256756	chr18	4256505	4256756	0	0	0	0	0	96322.5	26410	NM_007746	ENSMUSG00000024235	Map3k8	Distal	1631	1	Interaction_anno	1.7e-19	0	453
chr18:4265714-4266800	chr18	4265714	4266800	0	0	0	0	0	86696	26410	NM_007746	ENSMUSG00000024235	Map3k8	Distal	0	0	Interaction_anno	1.55e-07	0	453
chr18:4278010-4279176	chr18	4278010	4279176	0	0	0	0	0	74360	26410	NM_007746	ENSMUSG00000024235	Map3k8	Distal	-1406.5	-1	Interaction_anno	3.89e-50	0	453
chr18:4279221-4279507	chr18	4279221	4279507	1	0	0	1	0	73589	26410	NM_007746	ENSMUSG00000024235	Map3k8	Distal	-635.5	-1	Interaction_anno	3.89e-50	0	453
chr18:4279221-4279507	chr18	4279221	4279507	1	0	0	1	0	73589	26410	NM_007746	ENSMUSG00000024235	Map3k8	Distal	-635.5	-1	Interaction_anno	3.89e-50	0	453
chr18:4279903-4280144	chr18	4279903	4280144	0	0	0	0	0	72929.5	26410	NM_007746	ENSMUSG00000024235	Map3k8	Distal	0	0	Interaction_anno	3.89e-50	0	453
chr18:4284906-4285505	chr18	4284906	4285505	0	0	0	0	0	67747.5	26410	NM_007746	ENSMUSG00000024235	Map3k8	Distal	206	1	Interaction_anno	3.89e-50	0	453
chr18:4295801-4296292	chr18	4295801	4296292	1	1	0	0	0	56906.5	26410	NM_007746	ENSMUSG00000024235	Map3k8	Distal	-3953	-1	Interaction_anno	7.61e-34	0	453
chr18:4295801-4296292	chr18	4295801	4296292	1	1	0	0	0	56906.5	26410	NM_007746	ENSMUSG00000024235	Map3k8	Distal	-3953	-1	Interaction_anno	7.61e-34	0	453
chr18:4302489-4303732	chr18	4302489	4303732	2	1	0	1	0	49842.5	26410	NM_007746	ENSMUSG00000024235	Map3k8	Distal	0	0	Interaction_anno	7.61e-34	0	453
chr18:4302489-4303732	chr18	4302489	4303732	2	1	0	1	0	49842.5	26410	NM_007746	ENSMUSG00000024235	Map3k8	Distal	0	0	Interaction_anno	7.61e-34	0	453
chr18:4316228-4316612	chr18	4316228	4316612	0	0	0	0	0	36533	26410	NM_007746	ENSMUSG00000024235	Map3k8	Distal	0	0	Interaction_anno	0.0283677	0	453
chr18:4333561-4334214	chr18	4333561	4334214	0	0	0	0	0	19065.5	26410	NM_007746	ENSMUSG00000024235	Map3k8	Distal	-1112	-1	Interaction_anno	0.00101107	0	453
chr18:4361162-4361397	chr18	4361162	4361397	0	0	0	0	0	-8326.5	26410	NM_007746	ENSMUSG00000024235	Map3k8	Proximal	0	0	Interaction_anno	0.0253861	0	453
chr18:4367110-4367494	chr18	4367110	4367494	0	0	0	0	0	-14349	26410	NM_007746	ENSMUSG00000024235	Map3k8	Proximal	2302.5	1	Interaction_anno	0.0253861	0	453
chr18:4367110-4367494	chr18	4367110	4367494	0	0	0	0	0	-14349	26410	NM_007746	ENSMUSG00000024235	Map3k8	Proximal	-2697.5	-1	Interaction_anno	8.5e-05	0	453
chr18:4369012-4369637	chr18	4369012	4369637	0	0	0	0	0	-16371.5	26410	NM_007746	ENSMUSG00000024235	Map3k8	Proximal	-675	-1	Interaction_anno	8.5e-05	0	453
chr18:4369012-4369637	chr18	4369012	4369637	0	0	0	0	0	-16371.5	26410	NM_007746	ENSMUSG00000024235	Map3k8	Proximal	4325	1	Interaction_anno	0.0253861	0	453
chr18:52956494-52957054	chr18	52956494	52957054	1	0	0	1	0	-219518	67804	NM_026386	ENSMUSG00000034484	Snx2	Distal	0	0	Interaction_anno	0.0218978	0	1208
chr18:52956494-52957054	chr18	52956494	52957054	1	0	0	1	0	-219518	67804	NM_026386	ENSMUSG00000034484	Snx2	Distal	0	0	Interaction_anno	0.0218978	0	1208
chr18:53106398-53107040	chr18	53106398	53107040	0	0	0	0	0	-69573	67804	NM_026386	ENSMUSG00000034484	Snx2	Distal	-3280.5	-1	Interaction_anno	1.3e-16	0	1208
chr18:53107878-53108146	chr18	53107878	53108146	2	1	0	1	0	-68280	67804	NM_026386	ENSMUSG00000034484	Snx2	Distal	-1987.5	-1	Interaction_anno	1.3e-16	0	1208
chr18:53107878-53108146	chr18	53107878	53108146	2	1	0	1	0	-68280	67804	NM_026386	ENSMUSG00000034484	Snx2	Distal	-1987.5	-1	Interaction_anno	1.3e-16	0	1208
chr18:53108214-53108813	chr18	53108214	53108813	1	0	0	1	0	-67778.5	67804	NM_026386	ENSMUSG00000034484	Snx2	Distal	-1486	-1	Interaction_anno	1.3e-16	0	1208
chr18:53108214-53108813	chr18	53108214	53108813	1	0	0	1	0	-67778.5	67804	NM_026386	ENSMUSG00000034484	Snx2	Distal	-1486	-1	Interaction_anno	1.3e-16	0	1208
chr18:53108979-53109511	chr18	53108979	53109511	0	0	0	0	0	-67047	67804	NM_026386	ENSMUSG00000034484	Snx2	Distal	-754.5	-1	Interaction_anno	1.3e-16	0	1208
chr18:53149346-53150112	chr18	53149346	53150112	1	1	0	0	0	-26563	67804	NM_026386	ENSMUSG00000034484	Snx2	Distal	0	0	Interaction_anno	2.5e-09	0	1208
chr18:53149346-53150112	chr18	53149346	53150112	1	1	0	0	0	-26563	67804	NM_026386	ENSMUSG00000034484	Snx2	Distal	0	0	Interaction_anno	2.5e-09	0	1208
chr18:53160264-53160481	chr18	53160264	53160481	0	0	0	0	0	-15919.5	67804	NM_026386	ENSMUSG00000034484	Snx2	Distal	0	0	Interaction_anno	0.00154331	0	1208
chr18:53898850-53899503	chr18	53898850	53899503	0	0	0	0	0	722884	67804	NM_026386	ENSMUSG00000034484	Snx2	Distal	-823	-1	Interaction_anno	0.00149517	0	1208
chr18:53903501-53904054	chr18	53903501	53904054	0	0	0	0	0	727486	67804	NM_026386	ENSMUSG00000034484	Snx2	Distal	0	0	Interaction_anno	0.00149517	0	1208
chr18:53904211-53904631	chr18	53904211	53904631	1	0	0	1	0	728129	67804	NM_026386	ENSMUSG00000034484	Snx2	Distal	0	0	Interaction_anno	0.00149517	0	1208
chr18:53904211-53904631	chr18	53904211	53904631	1	0	0	1	0	728129	67804	NM_026386	ENSMUSG00000034484	Snx2	Distal	0	0	Interaction_anno	0.00149517	0	1208
chr18:5989460-5990474	chr18	5989460	5990474	3	1	1	1	0	-1637014	26410	NM_007746	ENSMUSG00000024235	Map3k8	Distal	0	0	Interaction_anno	0.00764016	0	453
chr18:5989460-5990474	chr18	5989460	5990474	3	1	1	1	0	-1637014	26410	NM_007746	ENSMUSG00000024235	Map3k8	Distal	0	0	Interaction_anno	0.00764016	0	453
chr18:60630577-60630882	chr18	60630577	60630882	0	0	0	0	0	-173120	16149	NM_010545	ENSMUSG00000024610	Cd74	Proximal	730	1	Interaction_anno	0.0121924	1	3651
chr18:60632598-60633333	chr18	60632598	60633333	0	0	0	0	0	-170884	16149	NM_010545	ENSMUSG00000024610	Cd74	Proximal	2966	1	Interaction_anno	0.0121924	1	3651
chr18:60708249-60709566	chr18	60708249	60709566	1	1	0	0	0	-94941.5	16149	NM_010545	ENSMUSG00000024610	Cd74	Distal	0	0	Interaction_anno	0.00353834	1	3651
chr18:60708249-60709566	chr18	60708249	60709566	1	1	0	0	0	-94941.5	16149	NM_010545	ENSMUSG00000024610	Cd74	Distal	0	0	Interaction_anno	0.00353834	1	3651
chr18:60710684-60710939	chr18	60710684	60710939	1	0	0	1	0	-93037.5	16149	NM_010545	ENSMUSG00000024610	Cd74	Distal	812	1	Interaction_anno	0.00353834	1	3651
chr18:60710684-60710939	chr18	60710684	60710939	1	0	0	1	0	-93037.5	16149	NM_010545	ENSMUSG00000024610	Cd74	Distal	812	1	Interaction_anno	0.00353834	1	3651
chr18:60714549-60715336	chr18	60714549	60715336	1	1	0	0	0	-88906.5	16149	NM_010545	ENSMUSG00000024610	Cd74	Distal	4943	1	Interaction_anno	0.00353834	1	3651
chr18:60714549-60715336	chr18	60714549	60715336	1	1	0	0	0	-88906.5	16149	NM_010545	ENSMUSG00000024610	Cd74	Distal	4943	1	Interaction_anno	0.00353834	1	3651
chr18:60780069-60780392	chr18	60780069	60780392	0	0	0	0	0	-23618.5	16149	NM_010545	ENSMUSG00000024610	Cd74	Proximal	231	1	Interaction_anno	1.4e-08	1	3651
chr18:60787036-60787529	chr18	60787036	60787529	0	0	0	0	0	-16566.5	16149	NM_010545	ENSMUSG00000024610	Cd74	Distal	-2717	-1	Interaction_anno	1.53e-05	1	3651
chr18:60791977-60792538	chr18	60791977	60792538	1	0	0	1	0	-11591.5	16149	NM_010545	ENSMUSG00000024610	Cd74	Distal	0	0	Interaction_anno	1.53e-05	1	3651
chr18:60791977-60792538	chr18	60791977	60792538	1	0	0	1	0	-11591.5	16149	NM_010545	ENSMUSG00000024610	Cd74	Distal	0	0	Interaction_anno	1.53e-05	1	3651
chr18:60792643-60793336	chr18	60792643	60793336	1	1	0	0	0	-10859.5	16149	NM_010545	ENSMUSG00000024610	Cd74	Distal	0	0	Interaction_anno	1.53e-05	1	3651
chr18:60792643-60793336	chr18	60792643	60793336	1	1	0	0	0	-10859.5	16149	NM_010545	ENSMUSG00000024610	Cd74	Distal	0	0	Interaction_anno	1.53e-05	1	3651
chr18:60793496-60793934	chr18	60793496	60793934	0	0	0	0	0	-10134	16149	NM_010545	ENSMUSG00000024610	Cd74	Distal	0	0	Interaction_anno	1.53e-05	1	3651
chr18:60843741-60844373	chr18	60843741	60844373	0	0	0	0	0	40208	16149	NM_010545	ENSMUSG00000024610	Cd74	Proximal	-942.5	-1	Interaction_anno	3.58e-17	1	3651
chr18:60921182-60922583	chr18	60921182	60922583	4	1	1	1	1	118034	16149	NM_010545	ENSMUSG00000024610	Cd74	Proximal	-3117	-1	Interaction_anno	0.0212549	1	3651
chr18:60932142-60932599	chr18	60932142	60932599	0	0	0	0	0	128522	16149	NM_010545	ENSMUSG00000024610	Cd74	Proximal	2371	1	Interaction_anno	0.0212549	1	3651
chr18:60932142-60932599	chr18	60932142	60932599	0	0	0	0	0	128522	16149	NM_010545	ENSMUSG00000024610	Cd74	Proximal	-2629	-1	Interaction_anno	0.00462922	1	3651
chr18:60942149-60942627	chr18	60942149	60942627	0	0	0	0	0	138539	16149	NM_010545	ENSMUSG00000024610	Cd74	Distal	2388.5	1	Interaction_anno	0.00462922	1	3651
chr18:60978026-60978887	chr18	60978026	60978887	1	1	0	0	0	174608	16149	NM_010545	ENSMUSG00000024610	Cd74	Distal	-1543	-1	Interaction_anno	1.89e-09	1	3651
chr18:60978026-60978887	chr18	60978026	60978887	1	1	0	0	0	174608	16149	NM_010545	ENSMUSG00000024610	Cd74	Distal	-1543	-1	Interaction_anno	1.89e-09	1	3651
chr18:60982021-60982420	chr18	60982021	60982420	0	0	0	0	0	178372	16149	NM_010545	ENSMUSG00000024610	Cd74	Distal	0	0	Interaction_anno	1.89e-09	1	3651
chr18:60988993-60989574	chr18	60988993	60989574	0	0	0	0	0	185434	16149	NM_010545	ENSMUSG00000024610	Cd74	Distal	4284	1	Interaction_anno	1.89e-09	1	3651
chr19:10521955-10522301	chr19	10521955	10522301	2	1	0	1	0	-320416	65221	NM_023044	ENSMUSG00000024737	Slc15a3	Proximal	0	0	Interaction_anno	0.000137247	-1	-5044
chr19:10521955-10522301	chr19	10521955	10522301	2	1	0	1	0	-320416	65221	NM_023044	ENSMUSG00000024737	Slc15a3	Proximal	0	0	Interaction_anno	0.000137247	-1	-5044
chr19:10521955-10522301	chr19	10521955	10522301	2	1	0	1	0	-55029	225912	NM_201351	ENSMUSG00000034445	Cyb561a3	Proximal	0	0	Interaction_anno	1.12e-05	1	5052
chr19:10521955-10522301	chr19	10521955	10522301	2	1	0	1	0	-55029	225912	NM_201351	ENSMUSG00000034445	Cyb561a3	Proximal	0	0	Interaction_anno	1.12e-05	1	5052
chr19:10580822-10581056	chr19	10580822	10581056	0	0	0	0	0	-261605	65221	NM_023044	ENSMUSG00000024737	Slc15a3	Proximal	939.5	1	Interaction_anno	0.0451221	0	-44
chr19:10580822-10581056	chr19	10580822	10581056	0	0	0	0	0	3782	225912	NM_201351	ENSMUSG00000034445	Cyb561a3	Proximal	-4060.5	-1	Interaction_anno	1.3e-09	0	52
chr19:10580822-10581056	chr19	10580822	10581056	0	0	0	0	0	3491	225912	NM_201351	ENSMUSG00000034445	Cyb561a3	Proximal	NA	NA	Proximal_anno	NA	NA	NA
chr19:10582008-10582681	chr19	10582008	10582681	0	0	0	0	0	-260200	65221	NM_023044	ENSMUSG00000024737	Slc15a3	Proximal	2345	1	Interaction_anno	0.0451221	0	-44
chr19:10582008-10582681	chr19	10582008	10582681	0	0	0	0	0	5187.5	225912	NM_201351	ENSMUSG00000034445	Cyb561a3	Proximal	-2655	-1	Interaction_anno	1.3e-09	0	52
chr19:10582008-10582681	chr19	10582008	10582681	0	0	0	0	0	4897	225912	NM_201351	ENSMUSG00000034445	Cyb561a3	Proximal	NA	NA	Proximal_anno	NA	NA	NA
chr19:10582742-10582907	chr19	10582742	10582907	0	0	0	0	0	5667.5	225912	NM_201351	ENSMUSG00000034445	Cyb561a3	Proximal	-2175	-1	Interaction_anno	1.3e-09	0	52
chr19:10582742-10582907	chr19	10582742	10582907	0	0	0	0	0	-259720	65221	NM_023044	ENSMUSG00000024737	Slc15a3	Proximal	2825	1	Interaction_anno	0.0451221	0	-44
chr19:10582742-10582907	chr19	10582742	10582907	0	0	0	0	0	5377	225912	NM_201351	ENSMUSG00000034445	Cyb561a3	Proximal	NA	NA	Proximal_anno	NA	NA	NA
chr19:10583598-10583766	chr19	10583598	10583766	0	0	0	0	0	6525	225912	NM_201351	ENSMUSG00000034445	Cyb561a3	Proximal	-1317.5	-1	Interaction_anno	1.3e-09	0	52
chr19:10583598-10583766	chr19	10583598	10583766	0	0	0	0	0	-258862	65221	NM_023044	ENSMUSG00000024737	Slc15a3	Proximal	3682.5	1	Interaction_anno	0.0451221	0	-44
chr19:10583598-10583766	chr19	10583598	10583766	0	0	0	0	0	6234	225912	NM_201351	ENSMUSG00000034445	Cyb561a3	Proximal	NA	NA	Proximal_anno	NA	NA	NA
chr19:10585117-10585441	chr19	10585117	10585441	0	0	0	0	0	8122	225912	NM_201351	ENSMUSG00000034445	Cyb561a3	Proximal	0	0	Interaction_anno	1.3e-09	0	52
chr19:10585117-10585441	chr19	10585117	10585441	0	0	0	0	0	7831	225912	NM_201351	ENSMUSG00000034445	Cyb561a3	Proximal	NA	NA	Proximal_anno	NA	NA	NA
chr19:10588892-10589725	chr19	10588892	10589725	1	1	0	0	0	12151.5	225912	NM_201351	ENSMUSG00000034445	Cyb561a3	Distal	0	0	Interaction_anno	1.3e-09	0	52
chr19:10588892-10589725	chr19	10588892	10589725	1	1	0	0	0	12151.5	225912	NM_201351	ENSMUSG00000034445	Cyb561a3	Distal	0	0	Interaction_anno	1.3e-09	0	52
chr19:10665498-10665965	chr19	10665498	10665965	0	0	0	0	0	-176812	65221	NM_023044	ENSMUSG00000024737	Slc15a3	Distal	-4268	-1	Interaction_anno	0.0028608	0	-44
chr19:10694030-10694267	chr19	10694030	10694267	0	0	0	0	0	-148396	65221	NM_023044	ENSMUSG00000024737	Slc15a3	Proximal	4149	1	Interaction_anno	5.14e-14	0	-44
chr19:10695182-10695829	chr19	10695182	10695829	2	1	0	1	0	-147038	65221	NM_023044	ENSMUSG00000024737	Slc15a3	Proximal	-4494	-1	Interaction_anno	1.04e-05	0	-44
chr19:10695182-10695829	chr19	10695182	10695829	2	1	0	1	0	-147038	65221	NM_023044	ENSMUSG00000024737	Slc15a3	Proximal	-4494	-1	Interaction_anno	1.04e-05	0	-44
chr19:10695182-10695829	chr19	10695182	10695829	2	1	0	1	0	118348	225912	NM_201351	ENSMUSG00000034445	Cyb561a3	Proximal	-4494	-1	Interaction_anno	0.0338746	1	5052
chr19:10695182-10695829	chr19	10695182	10695829	2	1	0	1	0	118348	225912	NM_201351	ENSMUSG00000034445	Cyb561a3	Proximal	-4494	-1	Interaction_anno	0.0338746	1	5052
chr19:10709220-10710331	chr19	10709220	10710331	0	0	0	0	0	-132768	65221	NM_023044	ENSMUSG00000024737	Slc15a3	Proximal	4776	1	Interaction_anno	1.04e-05	0	-44
chr19:10709220-10710331	chr19	10709220	10710331	0	0	0	0	0	132618	225912	NM_201351	ENSMUSG00000034445	Cyb561a3	Proximal	4776	1	Interaction_anno	0.0338746	1	5052
chr19:10714756-10715012	chr19	10714756	10715012	0	0	0	0	0	-127660	65221	NM_023044	ENSMUSG00000024737	Slc15a3	Distal	-115.5	-1	Interaction_anno	1.48e-12	0	-44
chr19:10781382-10782660	chr19	10781382	10782660	1	0	0	1	0	204864	225912	NM_201351	ENSMUSG00000034445	Cyb561a3	Distal	-2978.5	-1	Interaction_anno	0.0413848	0	52
chr19:10781382-10782660	chr19	10781382	10782660	1	0	0	1	0	204864	225912	NM_201351	ENSMUSG00000034445	Cyb561a3	Distal	-2978.5	-1	Interaction_anno	0.0413848	0	52
chr19:10783030-10783577	chr19	10783030	10783577	0	0	0	0	0	206146	225912	NM_201351	ENSMUSG00000034445	Cyb561a3	Distal	-1696	-1	Interaction_anno	0.0413848	0	52
chr19:10787490-10787666	chr19	10787490	10787666	0	0	0	0	0	210421	225912	NM_201351	ENSMUSG00000034445	Cyb561a3	Distal	0	0	Interaction_anno	0.0413848	0	52
chr19:10787490-10787666	chr19	10787490	10787666	0	0	0	0	0	-54966	65221	NM_023044	ENSMUSG00000024737	Slc15a3	Distal	-2421.5	-1	Interaction_anno	7.03e-06	0	-44
chr19:10788045-10788769	chr19	10788045	10788769	1	1	0	0	0	211250	225912	NM_201351	ENSMUSG00000034445	Cyb561a3	Distal	0	0	Interaction_anno	0.0413848	0	52
chr19:10788045-10788769	chr19	10788045	10788769	1	1	0	0	0	211250	225912	NM_201351	ENSMUSG00000034445	Cyb561a3	Distal	0	0	Interaction_anno	0.0413848	0	52
chr19:10788045-10788769	chr19	10788045	10788769	1	1	0	0	0	-54137	65221	NM_023044	ENSMUSG00000024737	Slc15a3	Distal	-1592.5	-1	Interaction_anno	7.03e-06	0	-44
chr19:10788045-10788769	chr19	10788045	10788769	1	1	0	0	0	-54137	65221	NM_023044	ENSMUSG00000024737	Slc15a3	Distal	-1592.5	-1	Interaction_anno	7.03e-06	0	-44
chr19:10790098-10790898	chr19	10790098	10790898	1	0	0	1	0	-52046	65221	NM_023044	ENSMUSG00000024737	Slc15a3	Distal	0	0	Interaction_anno	7.03e-06	0	-44
chr19:10790098-10790898	chr19	10790098	10790898	1	0	0	1	0	-52046	65221	NM_023044	ENSMUSG00000024737	Slc15a3	Distal	0	0	Interaction_anno	7.03e-06	0	-44
chr19:10790098-10790898	chr19	10790098	10790898	1	0	0	1	0	213341	225912	NM_201351	ENSMUSG00000034445	Cyb561a3	Distal	498.5	1	Interaction_anno	0.0413848	0	52
chr19:10790098-10790898	chr19	10790098	10790898	1	0	0	1	0	213341	225912	NM_201351	ENSMUSG00000034445	Cyb561a3	Distal	498.5	1	Interaction_anno	0.0413848	0	52
chr19:10839020-10839834	chr19	10839020	10839834	1	1	0	0	0	262270	225912	NM_201351	ENSMUSG00000034445	Cyb561a3	Proximal	-572.5	-1	Interaction_anno	0.0451221	0	52
chr19:10839020-10839834	chr19	10839020	10839834	1	1	0	0	0	262270	225912	NM_201351	ENSMUSG00000034445	Cyb561a3	Proximal	-572.5	-1	Interaction_anno	0.0451221	0	52
chr19:10839020-10839834	chr19	10839020	10839834	1	1	0	0	0	-3117	65221	NM_023044	ENSMUSG00000024737	Slc15a3	Proximal	NA	NA	Proximal_anno	NA	NA	NA
chr19:10839020-10839834	chr19	10839020	10839834	1	1	0	0	0	-3117	65221	NM_023044	ENSMUSG00000024737	Slc15a3	Proximal	NA	NA	Proximal_anno	NA	NA	NA
chr19:10857242-10857929	chr19	10857242	10857929	1	1	0	0	0	15041.5	65221	NM_023044	ENSMUSG00000024737	Slc15a3	Distal	0	0	Interaction_anno	0.000165995	0	-44
chr19:10857242-10857929	chr19	10857242	10857929	1	1	0	0	0	15041.5	65221	NM_023044	ENSMUSG00000024737	Slc15a3	Distal	0	0	Interaction_anno	0.000165995	0	-44
chr19:10943761-10944672	chr19	10943761	10944672	3	1	1	1	0	101672	65221	NM_023044	ENSMUSG00000024737	Slc15a3	Proximal	-783	-1	Interaction_anno	0.00914718	0	-44
chr19:10943761-10944672	chr19	10943761	10944672	3	1	1	1	0	101672	65221	NM_023044	ENSMUSG00000024737	Slc15a3	Proximal	-783	-1	Interaction_anno	0.00914718	0	-44
chr19:10943761-10944672	chr19	10943761	10944672	3	1	1	1	0	367060	225912	NM_201351	ENSMUSG00000034445	Cyb561a3	Proximal	4217	1	Interaction_anno	0.0151966	0	52
chr19:10943761-10944672	chr19	10943761	10944672	3	1	1	1	0	367060	225912	NM_201351	ENSMUSG00000034445	Cyb561a3	Proximal	4217	1	Interaction_anno	0.0151966	0	52
chr19:10943761-10944672	chr19	10943761	10944672	3	1	1	1	0	367060	225912	NM_201351	ENSMUSG00000034445	Cyb561a3	Proximal	-783	-1	Interaction_anno	0.0187844	1	5052
chr19:10943761-10944672	chr19	10943761	10944672	3	1	1	1	0	367060	225912	NM_201351	ENSMUSG00000034445	Cyb561a3	Proximal	-783	-1	Interaction_anno	0.0187844	1	5052
chr19:29684167-29684681	chr19	29684167	29684681	1	1	0	0	0	-240689	77125	NM_133775	ENSMUSG00000024810	Il33	Distal	4424.5	1	Interaction_anno	7.97e-05	0	1710
chr19:29684167-29684681	chr19	29684167	29684681	1	1	0	0	0	-240689	77125	NM_133775	ENSMUSG00000024810	Il33	Distal	4424.5	1	Interaction_anno	7.97e-05	0	1710
chr19:29821000-29821308	chr19	29821000	29821308	0	0	0	0	0	-103959	77125	NM_133775	ENSMUSG00000024810	Il33	Proximal	-3845.5	-1	Interaction_anno	5.48e-05	0	1710
chr19:29824373-29824641	chr19	29824373	29824641	0	0	0	0	0	-100606	77125	NM_133775	ENSMUSG00000024810	Il33	Distal	-492.5	-1	Interaction_anno	5.48e-05	0	1710
chr19:29826706-29827144	chr19	29826706	29827144	0	0	0	0	0	-98188	77125	NM_133775	ENSMUSG00000024810	Il33	Distal	0	0	Interaction_anno	5.48e-05	0	1710
chr19:29937445-29938276	chr19	29937445	29938276	2	1	0	1	0	12747.5	77125	NM_133775	ENSMUSG00000024810	Il33	Proximal	0	0	Interaction_anno	0.0172669	0	1710
chr19:29937445-29938276	chr19	29937445	29938276	2	1	0	1	0	12747.5	77125	NM_133775	ENSMUSG00000024810	Il33	Proximal	0	0	Interaction_anno	0.0172669	0	1710
chr19:29937445-29938276	chr19	29937445	29938276	2	1	0	1	0	12747.5	77125	NM_133775	ENSMUSG00000024810	Il33	Proximal	0	0	Interaction_anno	0.000239994	-1	-2613
chr19:29937445-29938276	chr19	29937445	29938276	2	1	0	1	0	12747.5	77125	NM_133775	ENSMUSG00000024810	Il33	Proximal	0	0	Interaction_anno	0.000239994	-1	-2613
chr19:29937445-29938276	chr19	29937445	29938276	2	1	0	1	0	-7929	77125	NM_133775	ENSMUSG00000024810	Il33	Proximal	NA	NA	Proximal_anno	NA	NA	NA
chr19:29937445-29938276	chr19	29937445	29938276	2	1	0	1	0	-7929	77125	NM_133775	ENSMUSG00000024810	Il33	Proximal	NA	NA	Proximal_anno	NA	NA	NA
chr19:29938329-29938751	chr19	29938329	29938751	0	0	0	0	0	13427	77125	NM_133775	ENSMUSG00000024810	Il33	Proximal	0	0	Interaction_anno	0.0172669	0	1710
chr19:29938329-29938751	chr19	29938329	29938751	0	0	0	0	0	13427	77125	NM_133775	ENSMUSG00000024810	Il33	Proximal	0	0	Interaction_anno	0.000239994	-1	-2613
chr19:29938329-29938751	chr19	29938329	29938751	0	0	0	0	0	-7250	77125	NM_133775	ENSMUSG00000024810	Il33	Proximal	NA	NA	Proximal_anno	NA	NA	NA
chr19:30118375-30119274	chr19	30118375	30119274	2	1	0	1	0	193712	77125	NM_133775	ENSMUSG00000024810	Il33	Distal	0	0	Interaction_anno	0.00412871	0	1710
chr19:30118375-30119274	chr19	30118375	30119274	2	1	0	1	0	193712	77125	NM_133775	ENSMUSG00000024810	Il33	Distal	0	0	Interaction_anno	0.00412871	0	1710
chr19:3778221-3779457	chr19	3778221	3779457	2	1	0	1	0	-156347	54445	NM_019449	ENSMUSG00000036908	Unc93b1	Distal	-1160.5	-1	Interaction_anno	0.00250175	0	2314
chr19:3778221-3779457	chr19	3778221	3779457	2	1	0	1	0	-156347	54445	NM_019449	ENSMUSG00000036908	Unc93b1	Distal	-1160.5	-1	Interaction_anno	0.00250175	0	2314
chr19:3922540-3924168	chr19	3922540	3924168	2	1	0	1	0	-11832	54445	NM_019449	ENSMUSG00000036908	Unc93b1	Proximal	-1645.5	-1	Interaction_anno	0.0129269	0	2314
chr19:3922540-3924168	chr19	3922540	3924168	2	1	0	1	0	-11832	54445	NM_019449	ENSMUSG00000036908	Unc93b1	Proximal	-1645.5	-1	Interaction_anno	0.0129269	0	2314
chr19:3926427-3927034	chr19	3926427	3927034	1	1	0	0	0	-8455.5	54445	NM_019449	ENSMUSG00000036908	Unc93b1	Proximal	0	0	Interaction_anno	0.0129269	0	2314
chr19:3926427-3927034	chr19	3926427	3927034	1	1	0	0	0	-8455.5	54445	NM_019449	ENSMUSG00000036908	Unc93b1	Proximal	0	0	Interaction_anno	0.0129269	0	2314
chr19:3943335-3943779	chr19	3943335	3943779	0	0	0	0	0	8371	54445	NM_019449	ENSMUSG00000036908	Unc93b1	Proximal	NA	NA	Proximal_anno	NA	NA	NA
chr19:3979990-3980829	chr19	3979990	3980829	0	0	0	0	0	45223.5	54445	NM_019449	ENSMUSG00000036908	Unc93b1	Proximal	410	1	Interaction_anno	0.0268312	0	2314
chr19:4018617-4019711	chr19	4018617	4019711	1	0	0	1	0	83978	54445	NM_019449	ENSMUSG00000036908	Unc93b1	Proximal	4164.5	1	Interaction_anno	0.00574041	0	2314
chr19:4018617-4019711	chr19	4018617	4019711	1	0	0	1	0	83978	54445	NM_019449	ENSMUSG00000036908	Unc93b1	Proximal	4164.5	1	Interaction_anno	0.00574041	0	2314
chr19:40667714-40668008	chr19	40667714	40668008	0	0	0	0	0	326360	17060	NM_008528	ENSMUSG00000061132	Blnk	Proximal	2861.5	1	Interaction_anno	0.00467806	1	6721
chr19:40678525-40680174	chr19	40678525	40680174	2	1	0	1	0	314872	17060	NM_008528	ENSMUSG00000061132	Blnk	Distal	0	0	Interaction_anno	0.0118449	0	1721
chr19:40678525-40680174	chr19	40678525	40680174	2	1	0	1	0	314872	17060	NM_008528	ENSMUSG00000061132	Blnk	Distal	0	0	Interaction_anno	0.0118449	0	1721
chr19:40684162-40684399	chr19	40684162	40684399	0	0	0	0	0	309940	17060	NM_008528	ENSMUSG00000061132	Blnk	Distal	4281	1	Interaction_anno	0.0118449	0	1721
chr19:40736973-40737597	chr19	40736973	40737597	0	0	0	0	0	256936	17060	NM_008528	ENSMUSG00000061132	Blnk	Distal	-2714.5	-1	Interaction_anno	0.00056405	0	1721
chr19:40746647-40746896	chr19	40746647	40746896	0	0	0	0	0	247450	17060	NM_008528	ENSMUSG00000061132	Blnk	Distal	1772	1	Interaction_anno	0.00056405	0	1721
chr19:40809859-40810803	chr19	40809859	40810803	2	1	0	1	0	183890	17060	NM_008528	ENSMUSG00000061132	Blnk	Distal	-4668.5	-1	Interaction_anno	0.000193435	0	1721
chr19:40809859-40810803	chr19	40809859	40810803	2	1	0	1	0	183890	17060	NM_008528	ENSMUSG00000061132	Blnk	Distal	-4668.5	-1	Interaction_anno	0.000193435	0	1721
chr19:40818529-40819552	chr19	40818529	40819552	1	0	0	1	0	175180	17060	NM_008528	ENSMUSG00000061132	Blnk	Distal	0	0	Interaction_anno	0.000193435	0	1721
chr19:40818529-40819552	chr19	40818529	40819552	1	0	0	1	0	175180	17060	NM_008528	ENSMUSG00000061132	Blnk	Distal	0	0	Interaction_anno	0.000193435	0	1721
chr19:40825446-40826120	chr19	40825446	40826120	0	0	0	0	0	168438	17060	NM_008528	ENSMUSG00000061132	Blnk	Proximal	-4216.5	-1	Interaction_anno	1.24e-11	0	1721
chr19:40841599-40842191	chr19	40841599	40842191	2	1	0	1	0	152326	17060	NM_008528	ENSMUSG00000061132	Blnk	Distal	-3104.5	-1	Interaction_anno	0.000153708	0	1721
chr19:40841599-40842191	chr19	40841599	40842191	2	1	0	1	0	152326	17060	NM_008528	ENSMUSG00000061132	Blnk	Distal	-3104.5	-1	Interaction_anno	0.000153708	0	1721
chr19:4093864-4094086	chr19	4093864	4094086	1	0	1	0	0	-137918	69745	NM_027196	ENSMUSG00000024854	Pold4	Proximal	-1024.5	-1	Interaction_anno	1.24e-08	-1	-4393
chr19:4093864-4094086	chr19	4093864	4094086	1	0	1	0	0	-137918	69745	NM_027196	ENSMUSG00000024854	Pold4	Proximal	-1024.5	-1	Interaction_anno	1.24e-08	-1	-4393
chr19:40962946-40963995	chr19	40962946	40963995	1	0	0	1	0	30750.5	17060	NM_008528	ENSMUSG00000061132	Blnk	Distal	0	0	Interaction_anno	0.000553568	0	1721
chr19:40962946-40963995	chr19	40962946	40963995	1	0	0	1	0	30750.5	17060	NM_008528	ENSMUSG00000061132	Blnk	Distal	0	0	Interaction_anno	0.000553568	0	1721
chr19:40970068-40971185	chr19	40970068	40971185	2	1	0	1	0	23594.5	17060	NM_008528	ENSMUSG00000061132	Blnk	Distal	-4373	-1	Interaction_anno	1.24e-24	0	1721
chr19:40970068-40971185	chr19	40970068	40971185	2	1	0	1	0	23594.5	17060	NM_008528	ENSMUSG00000061132	Blnk	Distal	-4373	-1	Interaction_anno	1.24e-24	0	1721
chr19:40978037-40978497	chr19	40978037	40978497	0	0	0	0	0	15954	17060	NM_008528	ENSMUSG00000061132	Blnk	Distal	0	0	Interaction_anno	1.24e-24	0	1721
chr19:40979439-40980427	chr19	40979439	40980427	1	1	0	0	0	14288	17060	NM_008528	ENSMUSG00000061132	Blnk	Distal	0	0	Interaction_anno	1.24e-24	0	1721
chr19:40979439-40980427	chr19	40979439	40980427	1	1	0	0	0	14288	17060	NM_008528	ENSMUSG00000061132	Blnk	Distal	0	0	Interaction_anno	1.24e-24	0	1721
chr19:40980671-40981305	chr19	40980671	40981305	0	0	0	0	0	13233	17060	NM_008528	ENSMUSG00000061132	Blnk	Distal	988.5	1	Interaction_anno	1.24e-24	0	1721
chr19:41015956-41016844	chr19	41015956	41016844	1	0	0	1	0	-22179	17060	NM_008528	ENSMUSG00000061132	Blnk	Proximal	-3599.5	-1	Interaction_anno	0.000630146	0	1721
chr19:41015956-41016844	chr19	41015956	41016844	1	0	0	1	0	-22179	17060	NM_008528	ENSMUSG00000061132	Blnk	Proximal	-3599.5	-1	Interaction_anno	0.000630146	0	1721
chr19:41021950-41022958	chr19	41021950	41022958	2	1	0	0	1	-28233	17060	NM_008528	ENSMUSG00000061132	Blnk	Proximal	0	0	Interaction_anno	0.000630146	0	1721
chr19:41021950-41022958	chr19	41021950	41022958	2	1	0	0	1	-28233	17060	NM_008528	ENSMUSG00000061132	Blnk	Proximal	0	0	Interaction_anno	0.000630146	0	1721
chr19:41025962-41026165	chr19	41025962	41026165	0	0	0	0	0	-31842.5	17060	NM_008528	ENSMUSG00000061132	Blnk	Proximal	1064	1	Interaction_anno	0.000630146	0	1721
chr19:41025962-41026165	chr19	41025962	41026165	0	0	0	0	0	-31842.5	17060	NM_008528	ENSMUSG00000061132	Blnk	Proximal	-3936	-1	Interaction_anno	0.000188144	0	1721
chr19:41038141-41038557	chr19	41038141	41038557	1	1	0	0	0	-44128	17060	NM_008528	ENSMUSG00000061132	Blnk	Proximal	3349.5	1	Interaction_anno	0.000188144	0	1721
chr19:41038141-41038557	chr19	41038141	41038557	1	1	0	0	0	-44128	17060	NM_008528	ENSMUSG00000061132	Blnk	Proximal	3349.5	1	Interaction_anno	0.000188144	0	1721
chr19:41038582-41039727	chr19	41038582	41039727	4	2	0	1	1	-44933.5	17060	NM_008528	ENSMUSG00000061132	Blnk	Proximal	4155	1	Interaction_anno	0.000188144	0	1721
chr19:41038582-41039727	chr19	41038582	41039727	4	2	0	1	1	-44933.5	17060	NM_008528	ENSMUSG00000061132	Blnk	Proximal	4155	1	Interaction_anno	0.000188144	0	1721
chr19:41038582-41039727	chr19	41038582	41039727	4	2	0	1	1	-44933.5	17060	NM_008528	ENSMUSG00000061132	Blnk	Proximal	4155	1	Interaction_anno	0.000188144	0	1721
chr19:41053396-41054260	chr19	41053396	41054260	1	0	0	1	0	-59607	17060	NM_008528	ENSMUSG00000061132	Blnk	Distal	0	0	Interaction_anno	0.0249982	0	1721
chr19:41053396-41054260	chr19	41053396	41054260	1	0	0	1	0	-59607	17060	NM_008528	ENSMUSG00000061132	Blnk	Distal	0	0	Interaction_anno	0.0249982	0	1721
chr19:4116450-4116861	chr19	4116450	4116861	2	1	0	1	0	-115238	69745	NM_027196	ENSMUSG00000024854	Pold4	Proximal	-3344	-1	Interaction_anno	4.73e-07	0	85
chr19:4116450-4116861	chr19	4116450	4116861	2	1	0	1	0	-115238	69745	NM_027196	ENSMUSG00000024854	Pold4	Proximal	-3344	-1	Interaction_anno	4.73e-07	0	85
chr19:4117063-4117274	chr19	4117063	4117274	1	0	0	1	0	-114724	69745	NM_027196	ENSMUSG00000024854	Pold4	Proximal	-2831	-1	Interaction_anno	4.73e-07	0	85
chr19:4117063-4117274	chr19	4117063	4117274	1	0	0	1	0	-114724	69745	NM_027196	ENSMUSG00000024854	Pold4	Proximal	-2831	-1	Interaction_anno	4.73e-07	0	85
chr19:41258795-41259029	chr19	41258795	41259029	0	0	0	0	0	-264691	17060	NM_008528	ENSMUSG00000061132	Blnk	Proximal	0	0	Interaction_anno	0.00607886	0	1721
chr19:41328760-41329190	chr19	41328760	41329190	0	0	0	0	0	56127	83490	NM_031376	ENSMUSG00000025017	Pik3ap1	Distal	-1024.5	-1	Interaction_anno	0.000127171	1	2602
chr19:41330973-41331582	chr19	41330973	41331582	1	1	0	0	0	53824.5	83490	NM_031376	ENSMUSG00000025017	Pik3ap1	Distal	0	0	Interaction_anno	0.000127171	1	2602
chr19:41330973-41331582	chr19	41330973	41331582	1	1	0	0	0	53824.5	83490	NM_031376	ENSMUSG00000025017	Pik3ap1	Distal	0	0	Interaction_anno	0.000127171	1	2602
chr19:41331653-41332777	chr19	41331653	41332777	1	0	0	1	0	52887	83490	NM_031376	ENSMUSG00000025017	Pik3ap1	Distal	0	0	Interaction_anno	0.000127171	1	2602
chr19:41331653-41332777	chr19	41331653	41332777	1	0	0	1	0	52887	83490	NM_031376	ENSMUSG00000025017	Pik3ap1	Distal	0	0	Interaction_anno	0.000127171	1	2602
chr19:41336879-41337076	chr19	41336879	41337076	0	0	0	0	0	48124.5	83490	NM_031376	ENSMUSG00000025017	Pik3ap1	Distal	1978	1	Interaction_anno	0.000127171	1	2602
chr19:41338106-41338780	chr19	41338106	41338780	3	1	1	1	0	46659	83490	NM_031376	ENSMUSG00000025017	Pik3ap1	Distal	3443.5	1	Interaction_anno	0.000127171	1	2602
chr19:41338106-41338780	chr19	41338106	41338780	3	1	1	1	0	46659	83490	NM_031376	ENSMUSG00000025017	Pik3ap1	Distal	3443.5	1	Interaction_anno	0.000127171	1	2602
chr19:41339098-41339802	chr19	41339098	41339802	1	1	0	0	0	45652	83490	NM_031376	ENSMUSG00000025017	Pik3ap1	Distal	4450.5	1	Interaction_anno	0.000127171	1	2602
chr19:41339098-41339802	chr19	41339098	41339802	1	1	0	0	0	45652	83490	NM_031376	ENSMUSG00000025017	Pik3ap1	Distal	4450.5	1	Interaction_anno	0.000127171	1	2602
chr19:41344738-41345339	chr19	41344738	41345339	1	1	0	0	0	40063.5	83490	NM_031376	ENSMUSG00000025017	Pik3ap1	Distal	0	0	Interaction_anno	5.84e-08	1	2602
chr19:41344738-41345339	chr19	41344738	41345339	1	1	0	0	0	40063.5	83490	NM_031376	ENSMUSG00000025017	Pik3ap1	Distal	0	0	Interaction_anno	5.84e-08	1	2602
chr19:41345478-41345908	chr19	41345478	41345908	0	0	0	0	0	39409	83490	NM_031376	ENSMUSG00000025017	Pik3ap1	Distal	0	0	Interaction_anno	5.84e-08	1	2602
chr19:41354177-41354992	chr19	41354177	41354992	2	1	0	1	0	30517.5	83490	NM_031376	ENSMUSG00000025017	Pik3ap1	Distal	4585	1	Interaction_anno	5.84e-08	1	2602
chr19:41354177-41354992	chr19	41354177	41354992	2	1	0	1	0	30517.5	83490	NM_031376	ENSMUSG00000025017	Pik3ap1	Distal	4585	1	Interaction_anno	5.84e-08	1	2602
chr19:41417711-41418317	chr19	41417711	41418317	1	0	0	1	0	-32912	83490	NM_031376	ENSMUSG00000025017	Pik3ap1	Distal	0	0	Interaction_anno	0.00146998	0	-2398
chr19:41417711-41418317	chr19	41417711	41418317	1	0	0	1	0	-32912	83490	NM_031376	ENSMUSG00000025017	Pik3ap1	Distal	0	0	Interaction_anno	0.00146998	0	-2398
chr19:4142505-4142926	chr19	4142505	4142926	1	0	0	1	0	-89177.5	69745	NM_027196	ENSMUSG00000024854	Pold4	Proximal	0	0	Interaction_anno	0.000144516	0	85
chr19:4142505-4142926	chr19	4142505	4142926	1	0	0	1	0	-89177.5	69745	NM_027196	ENSMUSG00000024854	Pold4	Proximal	0	0	Interaction_anno	0.000144516	0	85
chr19:4143945-4144370	chr19	4143945	4144370	0	0	0	0	0	-87735.5	69745	NM_027196	ENSMUSG00000024854	Pold4	Proximal	0	0	Interaction_anno	0.000144516	0	85
chr19:41442108-41442946	chr19	41442108	41442946	2	1	0	1	0	-57425	83490	NM_031376	ENSMUSG00000025017	Pik3ap1	Distal	0	0	Interaction_anno	2.89e-05	-1	-7398
chr19:41442108-41442946	chr19	41442108	41442946	2	1	0	1	0	-57425	83490	NM_031376	ENSMUSG00000025017	Pik3ap1	Distal	0	0	Interaction_anno	2.89e-05	-1	-7398
chr19:4144490-4145350	chr19	4144490	4145350	1	1	0	0	0	-86973	69745	NM_027196	ENSMUSG00000024854	Pold4	Proximal	0	0	Interaction_anno	0.000144516	0	85
chr19:4144490-4145350	chr19	4144490	4145350	1	1	0	0	0	-86973	69745	NM_027196	ENSMUSG00000024854	Pold4	Proximal	0	0	Interaction_anno	0.000144516	0	85
chr19:41445718-41446046	chr19	41445718	41446046	0	0	0	0	0	-60780	83490	NM_031376	ENSMUSG00000025017	Pik3ap1	Distal	-4117.5	-1	Interaction_anno	0.000231725	1	2602
chr19:41445718-41446046	chr19	41445718	41446046	0	0	0	0	0	-60780	83490	NM_031376	ENSMUSG00000025017	Pik3ap1	Distal	882.5	1	Interaction_anno	2.89e-05	-1	-7398
chr19:41452296-41452587	chr19	41452296	41452587	0	0	0	0	0	-67339.5	83490	NM_031376	ENSMUSG00000025017	Pik3ap1	Distal	0	0	Interaction_anno	0.000231725	1	2602
chr19:4169315-4170213	chr19	4169315	4170213	3	1	1	1	0	-62129	69745	NM_027196	ENSMUSG00000024854	Pold4	Proximal	4764.5	1	Interaction_anno	0.0012245	-1	-4393
chr19:4169315-4170213	chr19	4169315	4170213	3	1	1	1	0	-62129	69745	NM_027196	ENSMUSG00000024854	Pold4	Proximal	4764.5	1	Interaction_anno	0.0012245	-1	-4393
chr19:4184672-4185856	chr19	4184672	4185856	3	1	1	1	0	-46629	69745	NM_027196	ENSMUSG00000024854	Pold4	Proximal	-4735.5	-1	Interaction_anno	0.00149037	0	85
chr19:4184672-4185856	chr19	4184672	4185856	3	1	1	1	0	-46629	69745	NM_027196	ENSMUSG00000024854	Pold4	Proximal	-4735.5	-1	Interaction_anno	0.00149037	0	85
chr19:4196488-4197083	chr19	4196488	4197083	1	1	0	0	0	-35107.5	69745	NM_027196	ENSMUSG00000024854	Pold4	Proximal	1786	1	Interaction_anno	0.00149037	0	85
chr19:4196488-4197083	chr19	4196488	4197083	1	1	0	0	0	-35107.5	69745	NM_027196	ENSMUSG00000024854	Pold4	Proximal	1786	1	Interaction_anno	0.00149037	0	85
chr19:4196488-4197083	chr19	4196488	4197083	1	1	0	0	0	-35107.5	69745	NM_027196	ENSMUSG00000024854	Pold4	Proximal	-3214	-1	Interaction_anno	1.54e-08	-1	-4393
chr19:4196488-4197083	chr19	4196488	4197083	1	1	0	0	0	-35107.5	69745	NM_027196	ENSMUSG00000024854	Pold4	Proximal	-3214	-1	Interaction_anno	1.54e-08	-1	-4393
chr19:4207055-4207454	chr19	4207055	4207454	0	0	0	0	0	-24638.5	69745	NM_027196	ENSMUSG00000024854	Pold4	Proximal	2255	1	Interaction_anno	1.54e-08	-1	-4393
chr19:4218855-4219440	chr19	4218855	4219440	1	0	0	1	0	-12745.5	69745	NM_027196	ENSMUSG00000024854	Pold4	Proximal	0	0	Interaction_anno	3.09e-05	-1	-4393
chr19:4218855-4219440	chr19	4218855	4219440	1	0	0	1	0	-12745.5	69745	NM_027196	ENSMUSG00000024854	Pold4	Proximal	0	0	Interaction_anno	3.09e-05	-1	-4393
chr19:4221410-4221694	chr19	4221410	4221694	0	0	0	0	0	-10341	69745	NM_027196	ENSMUSG00000024854	Pold4	Proximal	1552.5	1	Interaction_anno	3.09e-05	-1	-4393
chr19:4221943-4222520	chr19	4221943	4222520	1	1	0	0	0	-9661.5	69745	NM_027196	ENSMUSG00000024854	Pold4	Proximal	2232	1	Interaction_anno	3.09e-05	-1	-4393
chr19:4221943-4222520	chr19	4221943	4222520	1	1	0	0	0	-9661.5	69745	NM_027196	ENSMUSG00000024854	Pold4	Proximal	2232	1	Interaction_anno	3.09e-05	-1	-4393
chr19:4242485-4242785	chr19	4242485	4242785	0	0	0	0	0	10742	69745	NM_027196	ENSMUSG00000024854	Pold4	Distal	-2364.5	-1	Interaction_anno	0.038331	0	85
chr19:4257140-4258212	chr19	4257140	4258212	1	0	1	0	0	25783	69745	NM_027196	ENSMUSG00000024854	Pold4	Proximal	0	0	Interaction_anno	2.28e-06	0	85
chr19:4257140-4258212	chr19	4257140	4258212	1	0	1	0	0	25783	69745	NM_027196	ENSMUSG00000024854	Pold4	Proximal	0	0	Interaction_anno	2.28e-06	0	85
chr19:4261096-4261335	chr19	4261096	4261335	0	0	0	0	0	29322.5	69745	NM_027196	ENSMUSG00000024854	Pold4	Proximal	1216	1	Interaction_anno	2.28e-06	0	85
chr19:4299586-4300784	chr19	4299586	4300784	2	0	1	1	0	68292	69745	NM_027196	ENSMUSG00000024854	Pold4	Proximal	-4814.5	-1	Interaction_anno	2.27e-05	-1	-4393
chr19:4299586-4300784	chr19	4299586	4300784	2	0	1	1	0	68292	69745	NM_027196	ENSMUSG00000024854	Pold4	Proximal	-4814.5	-1	Interaction_anno	2.27e-05	-1	-4393
chr19:4302273-4302685	chr19	4302273	4302685	0	0	0	0	0	70586	69745	NM_027196	ENSMUSG00000024854	Pold4	Proximal	-2520.5	-1	Interaction_anno	2.27e-05	-1	-4393
chr19:4309947-4310174	chr19	4309947	4310174	0	0	0	0	0	78167.5	69745	NM_027196	ENSMUSG00000024854	Pold4	Proximal	61	1	Interaction_anno	2.27e-05	-1	-4393
chr19:4332644-4334390	chr19	4332644	4334390	2	0	1	1	0	101624	69745	NM_027196	ENSMUSG00000024854	Pold4	Distal	0	0	Interaction_anno	0.038887	1	5085
chr19:4332644-4334390	chr19	4332644	4334390	2	0	1	1	0	101624	69745	NM_027196	ENSMUSG00000024854	Pold4	Distal	0	0	Interaction_anno	0.038887	1	5085
chr19:4338285-4338526	chr19	4338285	4338526	0	0	0	0	0	106512	69745	NM_027196	ENSMUSG00000024854	Pold4	Distal	3406	1	Interaction_anno	0.038887	1	5085
chr19:44161586-44161847	chr19	44161586	44161847	0	0	0	0	0	245992	20249	NM_009127	ENSMUSG00000037071	Scd1	Distal	0	0	Interaction_anno	0.00584077	0	209
chr19:44225584-44226266	chr19	44225584	44226266	0	0	0	0	0	181784	20249	NM_009127	ENSMUSG00000037071	Scd1	Distal	0	0	Interaction_anno	0.00386193	0	209
chr19:44247822-44249087	chr19	44247822	44249087	1	0	0	1	0	159254	20249	NM_009127	ENSMUSG00000037071	Scd1	Distal	0	0	Interaction_anno	5.31e-14	0	209
chr19:44247822-44249087	chr19	44247822	44249087	1	0	0	1	0	159254	20249	NM_009127	ENSMUSG00000037071	Scd1	Distal	0	0	Interaction_anno	5.31e-14	0	209
chr19:44254064-44254626	chr19	44254064	44254626	1	0	0	1	0	153364	20249	NM_009127	ENSMUSG00000037071	Scd1	Distal	4345.5	1	Interaction_anno	5.31e-14	0	209
chr19:44254064-44254626	chr19	44254064	44254626	1	0	0	1	0	153364	20249	NM_009127	ENSMUSG00000037071	Scd1	Distal	4345.5	1	Interaction_anno	5.31e-14	0	209
chr19:44254732-44255151	chr19	44254732	44255151	0	0	0	0	0	152768	20249	NM_009127	ENSMUSG00000037071	Scd1	Distal	4942	1	Interaction_anno	5.31e-14	0	209
chr19:44264260-44264692	chr19	44264260	44264692	0	0	0	0	0	143233	20249	NM_009127	ENSMUSG00000037071	Scd1	Distal	0	0	Interaction_anno	6.27e-06	0	209
chr19:44266539-44266733	chr19	44266539	44266733	0	0	0	0	0	141073	20249	NM_009127	ENSMUSG00000037071	Scd1	Distal	1636.5	1	Interaction_anno	6.27e-06	0	209
chr19:44266789-44267749	chr19	44266789	44267749	1	0	0	1	0	140440	20249	NM_009127	ENSMUSG00000037071	Scd1	Distal	2269.5	1	Interaction_anno	6.27e-06	0	209
chr19:44266789-44267749	chr19	44266789	44267749	1	0	0	1	0	140440	20249	NM_009127	ENSMUSG00000037071	Scd1	Distal	2269.5	1	Interaction_anno	6.27e-06	0	209
chr19:44282539-44283040	chr19	44282539	44283040	1	0	0	0	1	124920	20249	NM_009127	ENSMUSG00000037071	Scd1	Distal	0	0	Interaction_anno	6.49e-05	0	209
chr19:44282539-44283040	chr19	44282539	44283040	1	0	0	0	1	124920	20249	NM_009127	ENSMUSG00000037071	Scd1	Distal	0	0	Interaction_anno	6.49e-05	0	209
chr19:44283853-44285001	chr19	44283853	44285001	2	1	0	1	0	123282	20249	NM_009127	ENSMUSG00000037071	Scd1	Proximal	0	0	Interaction_anno	6.49e-05	0	209
chr19:44283853-44285001	chr19	44283853	44285001	2	1	0	1	0	123282	20249	NM_009127	ENSMUSG00000037071	Scd1	Proximal	0	0	Interaction_anno	6.49e-05	0	209
chr19:44373024-44373288	chr19	44373024	44373288	0	0	0	0	0	34553	20249	NM_009127	ENSMUSG00000037071	Scd1	Distal	-1843.5	-1	Interaction_anno	1.37e-28	0	209
chr19:44376358-44377023	chr19	44376358	44377023	2	1	0	1	0	31018.5	20249	NM_009127	ENSMUSG00000037071	Scd1	Distal	0	0	Interaction_anno	1.37e-28	0	209
chr19:44376358-44377023	chr19	44376358	44377023	2	1	0	1	0	31018.5	20249	NM_009127	ENSMUSG00000037071	Scd1	Distal	0	0	Interaction_anno	1.37e-28	0	209
chr19:44377905-44378699	chr19	44377905	44378699	0	0	0	0	0	29407	20249	NM_009127	ENSMUSG00000037071	Scd1	Distal	0	0	Interaction_anno	1.37e-28	0	209
chr19:44387883-44389288	chr19	44387883	44389288	2	1	0	1	0	19123.5	20249	NM_009127	ENSMUSG00000037071	Scd1	Distal	-1414	-1	Interaction_anno	1.74e-23	0	209
chr19:44387883-44389288	chr19	44387883	44389288	2	1	0	1	0	19123.5	20249	NM_009127	ENSMUSG00000037071	Scd1	Distal	-1414	-1	Interaction_anno	1.74e-23	0	209
chr19:44389604-44389795	chr19	44389604	44389795	0	0	0	0	0	18009.5	20249	NM_009127	ENSMUSG00000037071	Scd1	Distal	-300	-1	Interaction_anno	1.74e-23	0	209
chr19:44392680-44392968	chr19	44392680	44392968	1	1	0	0	0	14885	20249	NM_009127	ENSMUSG00000037071	Scd1	Distal	0	0	Interaction_anno	1.74e-23	0	209
chr19:44392680-44392968	chr19	44392680	44392968	1	1	0	0	0	14885	20249	NM_009127	ENSMUSG00000037071	Scd1	Distal	0	0	Interaction_anno	1.74e-23	0	209
chr19:44393707-44394475	chr19	44393707	44394475	2	1	0	1	0	13618	20249	NM_009127	ENSMUSG00000037071	Scd1	Distal	0	0	Interaction_anno	1.74e-23	0	209
chr19:44393707-44394475	chr19	44393707	44394475	2	1	0	1	0	13618	20249	NM_009127	ENSMUSG00000037071	Scd1	Distal	0	0	Interaction_anno	1.74e-23	0	209
chr19:53925275-53925966	chr19	53925275	53925966	0	0	0	0	0	1.17386e+06	14732	NM_008149	ENSMUSG00000024978	Gpam	Distal	-4379	-1	Interaction_anno	0.0335285	0	1977
chr19:5463835-5464054	chr19	5463835	5464054	0	0	0	0	0	262372	114601	NM_053252	ENSMUSG00000024937	Ehbp1l1	Proximal	0	0	Interaction_anno	0.000794022	0	-1183
chr19:55136701-55137869	chr19	55136701	55137869	1	1	0	0	0	-37808	14732	NM_008149	ENSMUSG00000024978	Gpam	Distal	0	0	Interaction_anno	0.00133756	0	1977
chr19:55136701-55137869	chr19	55136701	55137869	1	1	0	0	0	-37808	14732	NM_008149	ENSMUSG00000024978	Gpam	Distal	0	0	Interaction_anno	0.00133756	0	1977
chr19:55227077-55227514	chr19	55227077	55227514	0	0	0	0	0	-127818	14732	NM_008149	ENSMUSG00000024978	Gpam	Proximal	2296	1	Interaction_anno	0.0122409	0	1977
chr19:5525261-5525565	chr19	5525261	5525565	2	1	0	1	0	200904	114601	NM_053252	ENSMUSG00000024937	Ehbp1l1	Distal	413.5	1	Interaction_anno	0.015113	0	-1183
chr19:5525261-5525565	chr19	5525261	5525565	2	1	0	1	0	200904	114601	NM_053252	ENSMUSG00000024937	Ehbp1l1	Distal	413.5	1	Interaction_anno	0.015113	0	-1183
chr19:5527092-5527385	chr19	5527092	5527385	1	1	0	0	0	199078	114601	NM_053252	ENSMUSG00000024937	Ehbp1l1	Distal	2239	1	Interaction_anno	0.015113	0	-1183
chr19:5527092-5527385	chr19	5527092	5527385	1	1	0	0	0	199078	114601	NM_053252	ENSMUSG00000024937	Ehbp1l1	Distal	2239	1	Interaction_anno	0.015113	0	-1183
chr19:5529279-5530025	chr19	5529279	5530025	0	0	0	0	0	196665	114601	NM_053252	ENSMUSG00000024937	Ehbp1l1	Distal	4652.5	1	Interaction_anno	0.015113	0	-1183
chr19:5571903-5572139	chr19	5571903	5572139	0	0	0	0	0	154296	114601	NM_053252	ENSMUSG00000024937	Ehbp1l1	Proximal	-2978.5	-1	Interaction_anno	0.00112279	0	-1183
chr19:5631989-5632501	chr19	5631989	5632501	1	1	0	0	0	94072	114601	NM_053252	ENSMUSG00000024937	Ehbp1l1	Proximal	2245.5	1	Interaction_anno	0.00371085	0	-1183
chr19:5631989-5632501	chr19	5631989	5632501	1	1	0	0	0	94072	114601	NM_053252	ENSMUSG00000024937	Ehbp1l1	Proximal	2245.5	1	Interaction_anno	0.00371085	0	-1183
chr19:5711303-5712664	chr19	5711303	5712664	0	0	0	0	0	14333.5	114601	NM_053252	ENSMUSG00000024937	Ehbp1l1	Proximal	1984	1	Interaction_anno	2.49e-05	0	-1183
chr19:5713590-5714131	chr19	5713590	5714131	1	1	0	0	0	12456.5	114601	NM_053252	ENSMUSG00000024937	Ehbp1l1	Proximal	3861	1	Interaction_anno	2.49e-05	0	-1183
chr19:5713590-5714131	chr19	5713590	5714131	1	1	0	0	0	12456.5	114601	NM_053252	ENSMUSG00000024937	Ehbp1l1	Proximal	3861	1	Interaction_anno	2.49e-05	0	-1183
chr19:5777438-5777666	chr19	5777438	5777666	0	0	0	0	0	-51235	114601	NM_053252	ENSMUSG00000024937	Ehbp1l1	Proximal	2552.5	1	Interaction_anno	2.17e-06	0	-1183
chr19:5780130-5780538	chr19	5780130	5780538	0	0	0	0	0	-54017	114601	NM_053252	ENSMUSG00000024937	Ehbp1l1	Proximal	-4665.5	-1	Interaction_anno	0.000504211	0	-1183
chr19:5786442-5787757	chr19	5786442	5787757	3	1	1	1	0	-60782.5	114601	NM_053252	ENSMUSG00000024937	Ehbp1l1	Proximal	0	0	Interaction_anno	0.000504211	0	-1183
chr19:5786442-5787757	chr19	5786442	5787757	3	1	1	1	0	-60782.5	114601	NM_053252	ENSMUSG00000024937	Ehbp1l1	Proximal	0	0	Interaction_anno	0.000504211	0	-1183
chr19:5793162-5793782	chr19	5793162	5793782	0	0	0	0	0	-67155	114601	NM_053252	ENSMUSG00000024937	Ehbp1l1	Proximal	3472.5	1	Interaction_anno	0.000504211	0	-1183
chr19:5849019-5849681	chr19	5849019	5849681	2	0	1	1	0	-123033	114601	NM_053252	ENSMUSG00000024937	Ehbp1l1	Proximal	0	0	Interaction_anno	0.000598257	0	-1183
chr19:5849019-5849681	chr19	5849019	5849681	2	0	1	1	0	-123033	114601	NM_053252	ENSMUSG00000024937	Ehbp1l1	Proximal	0	0	Interaction_anno	0.000598257	0	-1183
chr19:5849879-5850130	chr19	5849879	5850130	1	1	0	0	0	-123688	114601	NM_053252	ENSMUSG00000024937	Ehbp1l1	Proximal	5	1	Interaction_anno	0.000598257	0	-1183
chr19:5849879-5850130	chr19	5849879	5850130	1	1	0	0	0	-123688	114601	NM_053252	ENSMUSG00000024937	Ehbp1l1	Proximal	5	1	Interaction_anno	0.000598257	0	-1183
chr19:5850198-5850494	chr19	5850198	5850494	1	1	0	0	0	-124029	114601	NM_053252	ENSMUSG00000024937	Ehbp1l1	Proximal	346.5	1	Interaction_anno	0.000598257	0	-1183
chr19:5850198-5850494	chr19	5850198	5850494	1	1	0	0	0	-124029	114601	NM_053252	ENSMUSG00000024937	Ehbp1l1	Proximal	346.5	1	Interaction_anno	0.000598257	0	-1183
chr19:5885949-5886177	chr19	5885949	5886177	1	0	0	1	0	-159746	114601	NM_053252	ENSMUSG00000024937	Ehbp1l1	Proximal	-3936.5	-1	Interaction_anno	0.0287697	0	-1183
chr19:5885949-5886177	chr19	5885949	5886177	1	0	0	1	0	-159746	114601	NM_053252	ENSMUSG00000024937	Ehbp1l1	Proximal	-3936.5	-1	Interaction_anno	0.0287697	0	-1183
chr19:5956725-5957345	chr19	5956725	5957345	0	0	0	0	0	-89541	74126	NM_028769	ENSMUSG00000024807	Syvn1	Proximal	-2964.5	-1	Interaction_anno	1.68e-21	0	355
chr19:6018593-6019097	chr19	6018593	6019097	0	0	0	0	0	-27731	74126	NM_028769	ENSMUSG00000024807	Syvn1	Proximal	0	0	Interaction_anno	0.000117382	0	355
chr19:6331307-6331567	chr19	6331307	6331567	0	0	0	0	0	284861	74126	NM_028769	ENSMUSG00000024807	Syvn1	Proximal	-3562.5	-1	Interaction_anno	0.0482412	0	355
chr1:164571555-164572908	chr1	164571555	164572908	2	1	0	1	0	-113876	11931	NM_009721	ENSMUSG00000026576	Atp1b1	Distal	0	0	Interaction_anno	5.52e-13	0	855
chr1:164571555-164572908	chr1	164571555	164572908	2	1	0	1	0	-113876	11931	NM_009721	ENSMUSG00000026576	Atp1b1	Distal	0	0	Interaction_anno	5.52e-13	0	855
chr1:164595646-164596014	chr1	164595646	164596014	0	0	0	0	0	-137475	11931	NM_009721	ENSMUSG00000026576	Atp1b1	Distal	-4169.5	-1	Interaction_anno	0.0001824	1	5855
chr1:164602637-164603749	chr1	164602637	164603749	1	0	0	1	0	-144838	11931	NM_009721	ENSMUSG00000026576	Atp1b1	Distal	0	0	Interaction_anno	0.0001824	1	5855
chr1:164602637-164603749	chr1	164602637	164603749	1	0	0	1	0	-144838	11931	NM_009721	ENSMUSG00000026576	Atp1b1	Distal	0	0	Interaction_anno	0.0001824	1	5855
chr1:164608146-164608330	chr1	164608146	164608330	1	0	0	1	0	-149883	11931	NM_009721	ENSMUSG00000026576	Atp1b1	Distal	-1761.5	-1	Interaction_anno	0.0489019	0	855
chr1:164608146-164608330	chr1	164608146	164608330	1	0	0	1	0	-149883	11931	NM_009721	ENSMUSG00000026576	Atp1b1	Distal	-1761.5	-1	Interaction_anno	0.0489019	0	855
chr1:164608146-164608330	chr1	164608146	164608330	1	0	0	1	0	-149883	11931	NM_009721	ENSMUSG00000026576	Atp1b1	Distal	3238.5	1	Interaction_anno	0.0001824	1	5855
chr1:164608146-164608330	chr1	164608146	164608330	1	0	0	1	0	-149883	11931	NM_009721	ENSMUSG00000026576	Atp1b1	Distal	3238.5	1	Interaction_anno	0.0001824	1	5855
chr1:164714111-164714520	chr1	164714111	164714520	0	0	0	0	0	-255960	11931	NM_009721	ENSMUSG00000026576	Atp1b1	Distal	0	0	Interaction_anno	0.0366471	0	855
chr1:164735831-164736476	chr1	164735831	164736476	0	0	0	0	0	-277798	11931	NM_009721	ENSMUSG00000026576	Atp1b1	Distal	1154	1	Interaction_anno	0.019808	0	855
chr1:164814399-164814966	chr1	164814399	164814966	0	0	0	0	0	-356328	11931	NM_009721	ENSMUSG00000026576	Atp1b1	Distal	-317	-1	Interaction_anno	0.00511482	0	855
chr1:164815121-164816126	chr1	164815121	164816126	1	0	1	0	0	-357268	11931	NM_009721	ENSMUSG00000026576	Atp1b1	Distal	0	0	Interaction_anno	0.00511482	0	855
chr1:164815121-164816126	chr1	164815121	164816126	1	0	1	0	0	-357268	11931	NM_009721	ENSMUSG00000026576	Atp1b1	Distal	0	0	Interaction_anno	0.00511482	0	855
chr1:164870730-164871248	chr1	164870730	164871248	0	0	0	0	0	-412634	11931	NM_009721	ENSMUSG00000026576	Atp1b1	Proximal	-4010.5	-1	Interaction_anno	0.00020094	0	855
chr1:164881509-164882987	chr1	164881509	164882987	1	0	0	1	0	-423893	11931	NM_009721	ENSMUSG00000026576	Atp1b1	Distal	2248.5	1	Interaction_anno	0.00020094	0	855
chr1:164881509-164882987	chr1	164881509	164882987	1	0	0	1	0	-423893	11931	NM_009721	ENSMUSG00000026576	Atp1b1	Distal	2248.5	1	Interaction_anno	0.00020094	0	855
chr1:164898602-164899422	chr1	164898602	164899422	0	0	0	0	0	-440657	11931	NM_009721	ENSMUSG00000026576	Atp1b1	Distal	4012.5	1	Interaction_anno	8.87e-08	1	5855
chr1:164903526-164904436	chr1	164903526	164904436	1	1	0	0	0	-445626	11931	NM_009721	ENSMUSG00000026576	Atp1b1	Distal	-1018.5	-1	Interaction_anno	0.000414341	0	855
chr1:164903526-164904436	chr1	164903526	164904436	1	1	0	0	0	-445626	11931	NM_009721	ENSMUSG00000026576	Atp1b1	Distal	-1018.5	-1	Interaction_anno	0.000414341	0	855
chr1:164904888-164905409	chr1	164904888	164905409	0	0	0	0	0	-446794	11931	NM_009721	ENSMUSG00000026576	Atp1b1	Distal	0	0	Interaction_anno	0.000414341	0	855
chr1:164959224-164959727	chr1	164959224	164959727	0	0	0	0	0	-501120	11931	NM_009721	ENSMUSG00000026576	Atp1b1	Distal	0	0	Interaction_anno	8.01e-05	0	855
chr1:164959894-164960938	chr1	164959894	164960938	0	0	0	0	0	-502061	11931	NM_009721	ENSMUSG00000026576	Atp1b1	Distal	416.5	1	Interaction_anno	8.01e-05	0	855
chr1:165006117-165006535	chr1	165006117	165006535	0	0	0	0	0	-547971	11931	NM_009721	ENSMUSG00000026576	Atp1b1	Distal	0	0	Interaction_anno	0.00100972	1	5855
chr1:165020797-165021715	chr1	165020797	165021715	2	1	0	1	0	-562901	11931	NM_009721	ENSMUSG00000026576	Atp1b1	Distal	1256.5	1	Interaction_anno	0.00250023	0	855
chr1:165020797-165021715	chr1	165020797	165021715	2	1	0	1	0	-562901	11931	NM_009721	ENSMUSG00000026576	Atp1b1	Distal	1256.5	1	Interaction_anno	0.00250023	0	855
chr1:170862839-170863668	chr1	170862839	170863668	1	0	0	0	1	112818	14130	NM_010187	ENSMUSG00000026656	Fcgr2b	Proximal	-1746	-1	Interaction_anno	2.77e-09	0	-1429
chr1:170862839-170863668	chr1	170862839	170863668	1	0	0	0	1	112818	14130	NM_010187	ENSMUSG00000026656	Fcgr2b	Proximal	-1746	-1	Interaction_anno	2.77e-09	0	-1429
chr1:170864842-170865070	chr1	170864842	170865070	0	0	0	0	0	111115	14130	NM_010187	ENSMUSG00000026656	Fcgr2b	Proximal	-43.5	-1	Interaction_anno	2.77e-09	0	-1429
chr1:170898403-170898939	chr1	170898403	170898939	0	0	0	0	0	77400	14130	NM_010187	ENSMUSG00000026656	Fcgr2b	Distal	0	0	Interaction_anno	0.000104798	1	3571
chr1:170900858-170902098	chr1	170900858	170902098	0	0	0	0	0	74593	14130	NM_010187	ENSMUSG00000026656	Fcgr2b	Distal	1478.5	1	Interaction_anno	0.000104798	1	3571
chr1:170918817-170919312	chr1	170918817	170919312	0	0	0	0	0	57006.5	14130	NM_010187	ENSMUSG00000026656	Fcgr2b	Proximal	4065	1	Interaction_anno	3.66e-16	0	-1429
chr1:170918817-170919312	chr1	170918817	170919312	0	0	0	0	0	8518.5	98752	NM_145141	ENSMUSG00000038421	Fcrla	Proximal	4065	1	Interaction_anno	0.0131335	-1	-4917
chr1:170934070-170934275	chr1	170934070	170934275	0	0	0	0	0	41898.5	14130	NM_010187	ENSMUSG00000026656	Fcgr2b	Proximal	0	0	Interaction_anno	2.52e-13	0	-1429
chr1:170934070-170934275	chr1	170934070	170934275	0	0	0	0	0	-6590	98752	NM_145141	ENSMUSG00000038421	Fcrla	Proximal	NA	NA	Proximal_anno	NA	NA	NA
chr1:170934374-170934941	chr1	170934374	170934941	0	0	0	0	0	41413.5	14130	NM_010187	ENSMUSG00000026656	Fcgr2b	Proximal	0	0	Interaction_anno	2.52e-13	0	-1429
chr1:170934374-170934941	chr1	170934374	170934941	0	0	0	0	0	-7075	98752	NM_145141	ENSMUSG00000038421	Fcrla	Proximal	NA	NA	Proximal_anno	NA	NA	NA
chr1:170939078-170939816	chr1	170939078	170939816	1	0	0	1	0	36624	14130	NM_010187	ENSMUSG00000026656	Fcgr2b	Distal	4447.5	1	Interaction_anno	2.52e-13	0	-1429
chr1:170939078-170939816	chr1	170939078	170939816	1	0	0	1	0	36624	14130	NM_010187	ENSMUSG00000026656	Fcgr2b	Distal	4447.5	1	Interaction_anno	2.52e-13	0	-1429
chr1:170973078-170973491	chr1	170973078	170973491	0	0	0	0	0	-45701.5	98752	NM_145141	ENSMUSG00000038421	Fcrla	Proximal	-1715	-1	Interaction_anno	2.52e-13	-1	-4917
chr1:170973078-170973491	chr1	170973078	170973491	0	0	0	0	0	2786	14130	NM_010187	ENSMUSG00000026656	Fcgr2b	Proximal	NA	NA	Proximal_anno	NA	NA	NA
chr1:170982174-170982649	chr1	170982174	170982649	0	0	0	0	0	-54828.5	98752	NM_145141	ENSMUSG00000038421	Fcrla	Proximal	2412	1	Interaction_anno	2.52e-13	-1	-4917
chr1:170982174-170982649	chr1	170982174	170982649	0	0	0	0	0	-6341	14130	NM_010187	ENSMUSG00000026656	Fcgr2b	Proximal	NA	NA	Proximal_anno	NA	NA	NA
chr1:171101680-171103690	chr1	171101680	171103690	2	1	0	1	0	-126614	14130	NM_010187	ENSMUSG00000026656	Fcgr2b	Distal	0	0	Interaction_anno	0.000521707	0	-1429
chr1:171101680-171103690	chr1	171101680	171103690	2	1	0	1	0	-126614	14130	NM_010187	ENSMUSG00000026656	Fcgr2b	Distal	0	0	Interaction_anno	0.000521707	0	-1429
chr1:171110616-171112506	chr1	171110616	171112506	0	0	0	0	0	-183978	98752	NM_145141	ENSMUSG00000038421	Fcrla	Distal	0	0	Interaction_anno	0.00657404	0	83
chr1:171110616-171112506	chr1	171110616	171112506	0	0	0	0	0	-135490	14130	NM_010187	ENSMUSG00000026656	Fcgr2b	Distal	0	0	Interaction_anno	5.24e-05	0	-1429
chr1:171113147-171113341	chr1	171113147	171113341	0	0	0	0	0	-185661	98752	NM_145141	ENSMUSG00000038421	Fcrla	Proximal	0	0	Interaction_anno	0.00657404	0	83
chr1:171113147-171113341	chr1	171113147	171113341	0	0	0	0	0	-137173	14130	NM_010187	ENSMUSG00000026656	Fcgr2b	Proximal	0	0	Interaction_anno	5.24e-05	0	-1429
chr1:171113757-171114283	chr1	171113757	171114283	0	0	0	0	0	-186437	98752	NM_145141	ENSMUSG00000038421	Fcrla	Proximal	0	0	Interaction_anno	0.00657404	0	83
chr1:171113757-171114283	chr1	171113757	171114283	0	0	0	0	0	-137949	14130	NM_010187	ENSMUSG00000026656	Fcgr2b	Proximal	0	0	Interaction_anno	5.24e-05	0	-1429
chr1:171321484-171321756	chr1	171321484	171321756	0	0	0	0	0	331417	75345	NM_144539	ENSMUSG00000038179	Slamf7	Proximal	-3379.5	-1	Interaction_anno	0.000506013	0	1499
chr1:171551096-171551983	chr1	171551096	171551983	1	0	0	1	0	101498	75345	NM_144539	ENSMUSG00000038179	Slamf7	Proximal	0	0	Interaction_anno	0.00790413	0	537
chr1:171551096-171551983	chr1	171551096	171551983	1	0	0	1	0	101498	75345	NM_144539	ENSMUSG00000038179	Slamf7	Proximal	0	0	Interaction_anno	0.00790413	0	537
chr1:171561737-171562373	chr1	171561737	171562373	0	0	0	0	0	90982	75345	NM_144539	ENSMUSG00000038179	Slamf7	Proximal	-2944.5	-1	Interaction_anno	0.0183373	0	1499
chr1:171564095-171564711	chr1	171564095	171564711	0	0	0	0	0	88634	75345	NM_144539	ENSMUSG00000038179	Slamf7	Proximal	-596.5	-1	Interaction_anno	0.0183373	0	1499
chr1:171566897-171567171	chr1	171566897	171567171	0	0	0	0	0	86003	75345	NM_144539	ENSMUSG00000038179	Slamf7	Proximal	0	0	Interaction_anno	0.0183373	0	1499
chr1:171610097-171610525	chr1	171610097	171610525	0	0	0	0	0	42726	75345	NM_144539	ENSMUSG00000038179	Slamf7	Proximal	311.5	1	Interaction_anno	4.77e-08	0	1499
chr1:171610097-171610525	chr1	171610097	171610525	0	0	0	0	0	42726	75345	NM_144539	ENSMUSG00000038179	Slamf7	Proximal	-4688.5	-1	Interaction_anno	0.000390646	0	1499
chr1:171610854-171611109	chr1	171610854	171611109	0	0	0	0	0	42055.5	75345	NM_144539	ENSMUSG00000038179	Slamf7	Proximal	982	1	Interaction_anno	4.77e-08	0	1499
chr1:171610854-171611109	chr1	171610854	171611109	0	0	0	0	0	42055.5	75345	NM_144539	ENSMUSG00000038179	Slamf7	Proximal	-4018	-1	Interaction_anno	0.000390646	0	1499
chr1:171614050-171614309	chr1	171614050	171614309	0	0	0	0	0	38857.5	75345	NM_144539	ENSMUSG00000038179	Slamf7	Proximal	-820	-1	Interaction_anno	0.000390646	0	1499
chr1:171614050-171614309	chr1	171614050	171614309	0	0	0	0	0	38857.5	75345	NM_144539	ENSMUSG00000038179	Slamf7	Proximal	4180	1	Interaction_anno	4.77e-08	0	1499
chr1:171618866-171620383	chr1	171618866	171620383	0	0	0	0	0	33412.5	75345	NM_144539	ENSMUSG00000038179	Slamf7	Distal	0	0	Interaction_anno	0.000390646	0	1499
chr1:171630986-171631879	chr1	171630986	171631879	0	0	0	0	0	21604.5	75345	NM_144539	ENSMUSG00000038179	Slamf7	Distal	-3567	-1	Interaction_anno	1.84e-10	0	1499
chr1:171661495-171661921	chr1	171661495	171661921	0	0	0	0	0	-8671	75345	NM_144539	ENSMUSG00000038179	Slamf7	Proximal	NA	NA	Proximal_anno	NA	NA	NA
chr1:171675791-171676125	chr1	171675791	171676125	1	1	0	0	0	-22921	75345	NM_144539	ENSMUSG00000038179	Slamf7	Proximal	-4041.5	-1	Interaction_anno	0.00146093	0	1499
chr1:171675791-171676125	chr1	171675791	171676125	1	1	0	0	0	-22921	75345	NM_144539	ENSMUSG00000038179	Slamf7	Proximal	-4041.5	-1	Interaction_anno	0.00146093	0	1499
chr1:172015156-172016516	chr1	172015156	172016516	2	0	0	0	2	-362799	75345	NM_144539	ENSMUSG00000038179	Slamf7	Distal	0	0	Interaction_anno	0.0394723	0	1499
chr1:172015156-172016516	chr1	172015156	172016516	2	0	0	0	2	-362799	75345	NM_144539	ENSMUSG00000038179	Slamf7	Distal	0	0	Interaction_anno	0.0394723	0	1499
chr1:172019692-172020709	chr1	172019692	172020709	2	1	0	1	0	-367164	75345	NM_144539	ENSMUSG00000038179	Slamf7	Proximal	201	1	Interaction_anno	0.0394723	0	1499
chr1:172019692-172020709	chr1	172019692	172020709	2	1	0	1	0	-367164	75345	NM_144539	ENSMUSG00000038179	Slamf7	Proximal	201	1	Interaction_anno	0.0394723	0	1499
chr1:172302417-172302679	chr1	172302417	172302679	0	0	0	0	0	-649511	75345	NM_144539	ENSMUSG00000038179	Slamf7	Proximal	0	0	Interaction_anno	0.00221091	0	1499
chr1:172305782-172305951	chr1	172305782	172305951	1	0	0	1	0	-652830	75345	NM_144539	ENSMUSG00000038179	Slamf7	Proximal	867	1	Interaction_anno	0.00221091	0	1499
chr1:172305782-172305951	chr1	172305782	172305951	1	0	0	1	0	-652830	75345	NM_144539	ENSMUSG00000038179	Slamf7	Proximal	867	1	Interaction_anno	0.00221091	0	1499
chr1:172306181-172306512	chr1	172306181	172306512	2	0	0	1	1	-653310	75345	NM_144539	ENSMUSG00000038179	Slamf7	Proximal	1347	1	Interaction_anno	0.00221091	0	1499
chr1:172306181-172306512	chr1	172306181	172306512	2	0	0	1	1	-653310	75345	NM_144539	ENSMUSG00000038179	Slamf7	Proximal	1347	1	Interaction_anno	0.00221091	0	1499
chr1:172524980-172526237	chr1	172524980	172526237	2	1	0	1	0	76942.5	677296	NM_001164725	ENSMUSG00000070504	Fcrl6	Proximal	0	0	Interaction_anno	0.00285383	-1	-4949
chr1:172524980-172526237	chr1	172524980	172526237	2	1	0	1	0	76942.5	677296	NM_001164725	ENSMUSG00000070504	Fcrl6	Proximal	0	0	Interaction_anno	0.00285383	-1	-4949
chr1:172528701-172529207	chr1	172528701	172529207	0	0	0	0	0	73597	677296	NM_001164725	ENSMUSG00000070504	Fcrl6	Proximal	0	0	Interaction_anno	0.00285383	-1	-4949
chr1:173440385-173441005	chr1	173440385	173441005	1	1	0	0	0	-190164	236312	NM_175026	ENSMUSG00000043263	Ifi209	Distal	-4304.5	-1	Interaction_anno	0.00472368	0	1641
chr1:173440385-173441005	chr1	173440385	173441005	1	1	0	0	0	-190164	236312	NM_175026	ENSMUSG00000043263	Ifi209	Distal	-4304.5	-1	Interaction_anno	0.00472368	0	1641
chr1:173441189-173441644	chr1	173441189	173441644	0	0	0	0	0	-189442	236312	NM_175026	ENSMUSG00000043263	Ifi209	Distal	-3583	-1	Interaction_anno	0.00472368	0	1641
chr1:173455903-173457002	chr1	173455903	173457002	0	0	0	0	0	-174406	236312	NM_175026	ENSMUSG00000043263	Ifi209	Distal	-3547	-1	Interaction_anno	0.00115397	0	1641
chr1:173461796-173462369	chr1	173461796	173462369	1	0	0	1	0	-168776	236312	NM_175026	ENSMUSG00000043263	Ifi209	Distal	0	0	Interaction_anno	0.00115397	0	1641
chr1:173461796-173462369	chr1	173461796	173462369	1	0	0	1	0	-168776	236312	NM_175026	ENSMUSG00000043263	Ifi209	Distal	0	0	Interaction_anno	0.00115397	0	1641
chr1:173490599-173491887	chr1	173490599	173491887	1	0	0	1	0	44714	545384	NM_001024721	ENSMUSG00000070501	Ifi214	Distal	0	0	Interaction_anno	0.0446718	0	-1543
chr1:173490599-173491887	chr1	173490599	173491887	1	0	0	1	0	44714	545384	NM_001024721	ENSMUSG00000070501	Ifi214	Distal	0	0	Interaction_anno	0.0446718	0	-1543
chr1:173490599-173491887	chr1	173490599	173491887	1	0	0	1	0	-139616	236312	NM_175026	ENSMUSG00000043263	Ifi209	Distal	1243.5	1	Interaction_anno	0.0118749	0	1641
chr1:173490599-173491887	chr1	173490599	173491887	1	0	0	1	0	-139616	236312	NM_175026	ENSMUSG00000043263	Ifi209	Distal	1243.5	1	Interaction_anno	0.0118749	0	1641
chr1:173521494-173521768	chr1	173521494	173521768	0	0	0	0	0	-109228	236312	NM_175026	ENSMUSG00000043263	Ifi209	Distal	0	0	Interaction_anno	0.0458108	1	6641
chr1:173622262-173622697	chr1	173622262	173622697	1	1	0	0	0	-8379	236312	NM_175026	ENSMUSG00000043263	Ifi209	Proximal	NA	NA	Proximal_anno	NA	NA	NA
chr1:173622262-173622697	chr1	173622262	173622697	1	1	0	0	0	-8379	236312	NM_175026	ENSMUSG00000043263	Ifi209	Proximal	NA	NA	Proximal_anno	NA	NA	NA
chr1:173626728-173627026	chr1	173626728	173627026	1	0	0	1	0	-90920	545384	NM_001024721	ENSMUSG00000070501	Ifi214	Proximal	-3122.5	-1	Interaction_anno	0.0472506	1	3457
chr1:173626728-173627026	chr1	173626728	173627026	1	0	0	1	0	-90920	545384	NM_001024721	ENSMUSG00000070501	Ifi214	Proximal	-3122.5	-1	Interaction_anno	0.0472506	1	3457
chr1:173626728-173627026	chr1	173626728	173627026	1	0	0	1	0	-3982	236312	NM_175026	ENSMUSG00000043263	Ifi209	Proximal	NA	NA	Proximal_anno	NA	NA	NA
chr1:173626728-173627026	chr1	173626728	173627026	1	0	0	1	0	-3982	236312	NM_175026	ENSMUSG00000043263	Ifi209	Proximal	NA	NA	Proximal_anno	NA	NA	NA
chr1:173633946-173634680	chr1	173633946	173634680	0	0	0	0	0	-98356	545384	NM_001024721	ENSMUSG00000070501	Ifi214	Proximal	0	0	Interaction_anno	0.0472506	1	3457
chr1:173633946-173634680	chr1	173633946	173634680	0	0	0	0	0	3454	236312	NM_175026	ENSMUSG00000043263	Ifi209	Proximal	NA	NA	Proximal_anno	NA	NA	NA
chr1:173678556-173679133	chr1	173678556	173679133	0	0	0	0	0	47985.5	236312	NM_175026	ENSMUSG00000043263	Ifi209	Proximal	3845	1	Interaction_anno	0.00748746	0	1641
chr1:173801733-173803283	chr1	173801733	173803283	0	0	0	0	0	171649	236312	NM_175026	ENSMUSG00000043263	Ifi209	Distal	-2491.5	-1	Interaction_anno	0.00012096	0	1641
chr1:173809133-173809956	chr1	173809133	173809956	0	0	0	0	0	178686	236312	NM_175026	ENSMUSG00000043263	Ifi209	Distal	0	0	Interaction_anno	0.00012096	0	1641
chr1:180873906-180874599	chr1	180873906	180874599	0	0	0	0	0	143316	13849	NM_010145	ENSMUSG00000038776	Ephx1	Distal	-747	-1	Interaction_anno	0.00507036	0	69
chr1:180874719-180876002	chr1	180874719	180876002	1	0	0	1	0	142208	13849	NM_010145	ENSMUSG00000038776	Ephx1	Distal	0	0	Interaction_anno	0.00507036	0	69
chr1:180874719-180876002	chr1	180874719	180876002	1	0	0	1	0	142208	13849	NM_010145	ENSMUSG00000038776	Ephx1	Distal	0	0	Interaction_anno	0.00507036	0	69
chr1:180883780-180885285	chr1	180883780	180885285	1	1	0	0	0	133036	13849	NM_010145	ENSMUSG00000038776	Ephx1	Proximal	-467	-1	Interaction_anno	0.0354108	0	69
chr1:180883780-180885285	chr1	180883780	180885285	1	1	0	0	0	133036	13849	NM_010145	ENSMUSG00000038776	Ephx1	Proximal	-467	-1	Interaction_anno	0.0354108	0	69
chr1:180883780-180885285	chr1	180883780	180885285	1	1	0	0	0	133036	13849	NM_010145	ENSMUSG00000038776	Ephx1	Proximal	4533	1	Interaction_anno	0.00507036	0	69
chr1:180883780-180885285	chr1	180883780	180885285	1	1	0	0	0	133036	13849	NM_010145	ENSMUSG00000038776	Ephx1	Proximal	4533	1	Interaction_anno	0.00507036	0	69
chr1:180885770-180886030	chr1	180885770	180886030	0	0	0	0	0	131669	13849	NM_010145	ENSMUSG00000038776	Ephx1	Proximal	0	0	Interaction_anno	0.0354108	0	69
chr1:180889799-180890217	chr1	180889799	180890217	0	0	0	0	0	127561	13849	NM_010145	ENSMUSG00000038776	Ephx1	Proximal	8.5	1	Interaction_anno	0.0354108	0	69
chr1:180901266-180901422	chr1	180901266	180901422	0	0	0	0	0	116225	13849	NM_010145	ENSMUSG00000038776	Ephx1	Proximal	0	0	Interaction_anno	0.0416268	-1	-4931
chr1:180908728-180909458	chr1	180908728	180909458	1	1	0	0	0	108476	13849	NM_010145	ENSMUSG00000038776	Ephx1	Proximal	4093.5	1	Interaction_anno	0.0416268	-1	-4931
chr1:180908728-180909458	chr1	180908728	180909458	1	1	0	0	0	108476	13849	NM_010145	ENSMUSG00000038776	Ephx1	Proximal	4093.5	1	Interaction_anno	0.0416268	-1	-4931
chr1:181255573-181257395	chr1	181255573	181257395	3	0	0	1	2	-238915	13849	NM_010145	ENSMUSG00000038776	Ephx1	Distal	0	0	Interaction_anno	0.0177394	-1	-4931
chr1:181255573-181257395	chr1	181255573	181257395	3	0	0	1	2	-238915	13849	NM_010145	ENSMUSG00000038776	Ephx1	Distal	0	0	Interaction_anno	0.0177394	-1	-4931
chr1:181255573-181257395	chr1	181255573	181257395	3	0	0	1	2	-238915	13849	NM_010145	ENSMUSG00000038776	Ephx1	Distal	0	0	Interaction_anno	0.0177394	-1	-4931
chr1:191584538-191584806	chr1	191584538	191584806	0	0	0	0	0	507927	22033	NM_011633		Traf5	Proximal	4672.5	1	Interaction_anno	0.00436453	-1	-4901
chr1:191829140-191829409	chr1	191829140	191829409	0	0	0	0	0	263324	22033	NM_011633		Traf5	Proximal	0	0	Interaction_anno	1.64e-13	0	99
chr1:191834668-191835309	chr1	191834668	191835309	0	0	0	0	0	257610	22033	NM_011633		Traf5	Distal	4989	1	Interaction_anno	1.64e-13	0	99
chr1:191894148-191895334	chr1	191894148	191895334	1	1	0	0	0	197858	22033	NM_011633		Traf5	Distal	0	0	Interaction_anno	0.00671661	0	99
chr1:191894148-191895334	chr1	191894148	191895334	1	1	0	0	0	197858	22033	NM_011633		Traf5	Distal	0	0	Interaction_anno	0.00671661	0	99
chr1:191916742-191917447	chr1	191916742	191917447	1	0	0	1	0	175504	22033	NM_011633		Traf5	Proximal	0	0	Interaction_anno	0.00840893	0	99
chr1:191916742-191917447	chr1	191916742	191917447	1	0	0	1	0	175504	22033	NM_011633		Traf5	Proximal	0	0	Interaction_anno	0.00840893	0	99
chr1:191956307-191956604	chr1	191956307	191956604	0	0	0	0	0	136144	22033	NM_011633		Traf5	Distal	-3544	-1	Interaction_anno	6.74e-08	0	99
chr1:191961373-191961615	chr1	191961373	191961615	0	0	0	0	0	131105	22033	NM_011633		Traf5	Distal	0	0	Interaction_anno	6.74e-08	0	99
chr1:191964083-191965578	chr1	191964083	191965578	0	0	0	0	0	127768	22033	NM_011633		Traf5	Distal	0	0	Interaction_anno	6.74e-08	0	99
chr1:191974509-191975224	chr1	191974509	191975224	0	0	0	0	0	117732	22033	NM_011633		Traf5	Proximal	-133	-1	Interaction_anno	8.93e-19	0	99
chr1:191989641-191990459	chr1	191989641	191990459	1	0	0	1	0	102549	22033	NM_011633		Traf5	Proximal	-4949.5	-1	Interaction_anno	8.72e-24	0	99
chr1:191989641-191990459	chr1	191989641	191990459	1	0	0	1	0	102549	22033	NM_011633		Traf5	Proximal	-4949.5	-1	Interaction_anno	8.72e-24	0	99
chr1:191995547-191995955	chr1	191995547	191995955	0	0	0	0	0	96848	22033	NM_011633		Traf5	Proximal	0	0	Interaction_anno	8.72e-24	0	99
chr1:193189196-193189677	chr1	193189196	193189677	1	1	0	0	0	180846	215303	NM_144817	ENSMUSG00000016179	Camk1g	Distal	-563	-1	Interaction_anno	0.010369	0	-2218
chr1:193189196-193189677	chr1	193189196	193189677	1	1	0	0	0	180846	215303	NM_144817	ENSMUSG00000016179	Camk1g	Distal	-563	-1	Interaction_anno	0.010369	0	-2218
chr1:193191701-193192172	chr1	193191701	193192172	0	0	0	0	0	178346	215303	NM_144817	ENSMUSG00000016179	Camk1g	Proximal	0	0	Interaction_anno	0.010369	0	-2218
chr1:193207529-193208551	chr1	193207529	193208551	1	0	0	1	0	162242	215303	NM_144817	ENSMUSG00000016179	Camk1g	Proximal	0	0	Interaction_anno	1.5e-10	0	-2218
chr1:193207529-193208551	chr1	193207529	193208551	1	0	0	1	0	162242	215303	NM_144817	ENSMUSG00000016179	Camk1g	Proximal	0	0	Interaction_anno	1.5e-10	0	-2218
chr1:193208685-193208905	chr1	193208685	193208905	0	0	0	0	0	161487	215303	NM_144817	ENSMUSG00000016179	Camk1g	Proximal	0	0	Interaction_anno	1.5e-10	0	-2218
chr1:193209449-193209709	chr1	193209449	193209709	1	0	0	1	0	160703	215303	NM_144817	ENSMUSG00000016179	Camk1g	Proximal	0	0	Interaction_anno	1.5e-10	0	-2218
chr1:193209449-193209709	chr1	193209449	193209709	1	0	0	1	0	160703	215303	NM_144817	ENSMUSG00000016179	Camk1g	Proximal	0	0	Interaction_anno	1.5e-10	0	-2218
chr1:193213836-193214219	chr1	193213836	193214219	0	0	0	0	0	156254	215303	NM_144817	ENSMUSG00000016179	Camk1g	Distal	4028	1	Interaction_anno	1.5e-10	0	-2218
chr1:193251393-193251664	chr1	193251393	193251664	1	0	0	1	0	118754	215303	NM_144817	ENSMUSG00000016179	Camk1g	Proximal	0	0	Interaction_anno	0.012577	0	-2218
chr1:193251393-193251664	chr1	193251393	193251664	1	0	0	1	0	118754	215303	NM_144817	ENSMUSG00000016179	Camk1g	Proximal	0	0	Interaction_anno	0.012577	0	-2218
chr1:193253770-193254342	chr1	193253770	193254342	0	0	0	0	0	116226	215303	NM_144817	ENSMUSG00000016179	Camk1g	Proximal	0	0	Interaction_anno	0.012577	0	-2218
chr1:193328997-193329941	chr1	193328997	193329941	0	0	0	0	0	40813	215303	NM_144817	ENSMUSG00000016179	Camk1g	Distal	0	0	Interaction_anno	0.000920272	0	-2218
chr1:193330003-193330646	chr1	193330003	193330646	0	0	0	0	0	39957.5	215303	NM_144817	ENSMUSG00000016179	Camk1g	Distal	325	1	Interaction_anno	0.000920272	0	-2218
chr1:193330003-193330646	chr1	193330003	193330646	0	0	0	0	0	39957.5	215303	NM_144817	ENSMUSG00000016179	Camk1g	Distal	-4675	-1	Interaction_anno	0.00648652	0	-2218
chr1:193337891-193339071	chr1	193337891	193339071	0	0	0	0	0	31801	215303	NM_144817	ENSMUSG00000016179	Camk1g	Distal	0	0	Interaction_anno	0.00648652	0	-2218
chr1:81841847-81842353	chr1	81841847	81842353	1	1	0	0	0	449339	16367	NM_010570	ENSMUSG00000055980	Irs1	Distal	2100.5	1	Interaction_anno	4.1e-12	1	3939
chr1:81841847-81842353	chr1	81841847	81842353	1	1	0	0	0	449339	16367	NM_010570	ENSMUSG00000055980	Irs1	Distal	2100.5	1	Interaction_anno	4.1e-12	1	3939
chr1:81842394-81842821	chr1	81842394	81842821	1	1	0	0	0	448832	16367	NM_010570	ENSMUSG00000055980	Irs1	Distal	2608	1	Interaction_anno	4.1e-12	1	3939
chr1:81842394-81842821	chr1	81842394	81842821	1	1	0	0	0	448832	16367	NM_010570	ENSMUSG00000055980	Irs1	Distal	2608	1	Interaction_anno	4.1e-12	1	3939
chr1:82141699-82142925	chr1	82141699	82142925	2	1	0	1	0	149127	16367	NM_010570	ENSMUSG00000055980	Irs1	Distal	2312.5	1	Interaction_anno	0.00631386	1	3939
chr1:82141699-82142925	chr1	82141699	82142925	2	1	0	1	0	149127	16367	NM_010570	ENSMUSG00000055980	Irs1	Distal	2312.5	1	Interaction_anno	0.00631386	1	3939
chr1:82199484-82200703	chr1	82199484	82200703	0	0	0	0	0	91345.5	16367	NM_010570	ENSMUSG00000055980	Irs1	Distal	0	0	Interaction_anno	9.62e-06	1	3939
chr1:82202718-82203211	chr1	82202718	82203211	1	1	0	0	0	88474.5	16367	NM_010570	ENSMUSG00000055980	Irs1	Distal	0	0	Interaction_anno	9.62e-06	1	3939
chr1:82202718-82203211	chr1	82202718	82203211	1	1	0	0	0	88474.5	16367	NM_010570	ENSMUSG00000055980	Irs1	Distal	0	0	Interaction_anno	9.62e-06	1	3939
chr1:82234979-82236097	chr1	82234979	82236097	1	0	0	1	0	55901	16367	NM_010570	ENSMUSG00000055980	Irs1	Distal	0	0	Interaction_anno	0.00208035	1	3939
chr1:82234979-82236097	chr1	82234979	82236097	1	0	0	1	0	55901	16367	NM_010570	ENSMUSG00000055980	Irs1	Distal	0	0	Interaction_anno	0.00208035	1	3939
chr1:82282964-82283736	chr1	82282964	82283736	0	0	0	0	0	8089	16367	NM_010570	ENSMUSG00000055980	Irs1	Proximal	NA	NA	Proximal_anno	NA	NA	NA
chr1:87447360-87447986	chr1	87447360	87447986	0	0	0	0	0	-172639	16331	NM_010566	ENSMUSG00000026288	Inpp5d	Distal	2673.5	1	Interaction_anno	0.0261045	0	2188
chr1:87580733-87581373	chr1	87580733	87581373	2	1	0	1	0	-39259	16331	NM_010566	ENSMUSG00000026288	Inpp5d	Proximal	0	0	Interaction_anno	0.0289539	0	2188
chr1:87580733-87581373	chr1	87580733	87581373	2	1	0	1	0	-39259	16331	NM_010566	ENSMUSG00000026288	Inpp5d	Proximal	0	0	Interaction_anno	0.0289539	0	2188
chr1:87608330-87608985	chr1	87608330	87608985	0	0	0	0	0	-11654.5	16331	NM_010566	ENSMUSG00000026288	Inpp5d	Distal	0	0	Interaction_anno	1.58e-05	0	2188
chr1:87631638-87631932	chr1	87631638	87631932	0	0	0	0	0	-221502	227333	NM_177646	ENSMUSG00000070738	Dgkd	Distal	-3214.5	-1	Interaction_anno	0.0102669	0	-787
chr1:87631638-87631932	chr1	87631638	87631932	0	0	0	0	0	11473	16331	NM_010566	ENSMUSG00000026288	Inpp5d	Distal	-3214.5	-1	Interaction_anno	1.24e-07	1	7188
chr1:87632218-87632431	chr1	87632218	87632431	1	0	0	1	0	-220962	227333	NM_177646	ENSMUSG00000070738	Dgkd	Distal	-2675	-1	Interaction_anno	0.0102669	0	-787
chr1:87632218-87632431	chr1	87632218	87632431	1	0	0	1	0	-220962	227333	NM_177646	ENSMUSG00000070738	Dgkd	Distal	-2675	-1	Interaction_anno	0.0102669	0	-787
chr1:87632218-87632431	chr1	87632218	87632431	1	0	0	1	0	12012.5	16331	NM_010566	ENSMUSG00000026288	Inpp5d	Distal	-2675	-1	Interaction_anno	1.24e-07	1	7188
chr1:87632218-87632431	chr1	87632218	87632431	1	0	0	1	0	12012.5	16331	NM_010566	ENSMUSG00000026288	Inpp5d	Distal	-2675	-1	Interaction_anno	1.24e-07	1	7188
chr1:87636520-87637886	chr1	87636520	87637886	6	0	1	1	4	-216084	227333	NM_177646	ENSMUSG00000070738	Dgkd	Distal	0	0	Interaction_anno	0.0102669	0	-787
chr1:87636520-87637886	chr1	87636520	87637886	6	0	1	1	4	-216084	227333	NM_177646	ENSMUSG00000070738	Dgkd	Distal	0	0	Interaction_anno	0.0102669	0	-787
chr1:87636520-87637886	chr1	87636520	87637886	6	0	1	1	4	-216084	227333	NM_177646	ENSMUSG00000070738	Dgkd	Distal	0	0	Interaction_anno	0.0102669	0	-787
chr1:87636520-87637886	chr1	87636520	87637886	6	0	1	1	4	16891	16331	NM_010566	ENSMUSG00000026288	Inpp5d	Distal	0	0	Interaction_anno	1.24e-07	1	7188
chr1:87636520-87637886	chr1	87636520	87637886	6	0	1	1	4	16891	16331	NM_010566	ENSMUSG00000026288	Inpp5d	Distal	0	0	Interaction_anno	1.24e-07	1	7188
chr1:87636520-87637886	chr1	87636520	87637886	6	0	1	1	4	16891	16331	NM_010566	ENSMUSG00000026288	Inpp5d	Distal	0	0	Interaction_anno	1.24e-07	1	7188
chr1:87638296-87638595	chr1	87638296	87638595	0	0	0	0	0	-214842	227333	NM_177646	ENSMUSG00000070738	Dgkd	Distal	0	0	Interaction_anno	0.0102669	0	-787
chr1:87638296-87638595	chr1	87638296	87638595	0	0	0	0	0	18133.5	16331	NM_010566	ENSMUSG00000026288	Inpp5d	Distal	0	0	Interaction_anno	1.24e-07	1	7188
chr1:87640113-87640829	chr1	87640113	87640829	0	0	0	0	0	-212816	227333	NM_177646	ENSMUSG00000070738	Dgkd	Distal	471.5	1	Interaction_anno	0.0102669	0	-787
chr1:87640113-87640829	chr1	87640113	87640829	0	0	0	0	0	20159	16331	NM_010566	ENSMUSG00000026288	Inpp5d	Distal	471.5	1	Interaction_anno	1.24e-07	1	7188
chr1:87650469-87651139	chr1	87650469	87651139	1	1	0	0	0	30492	16331	NM_010566	ENSMUSG00000026288	Inpp5d	Distal	0	0	Interaction_anno	1.36e-12	0	2188
chr1:87650469-87651139	chr1	87650469	87651139	1	1	0	0	0	30492	16331	NM_010566	ENSMUSG00000026288	Inpp5d	Distal	0	0	Interaction_anno	1.36e-12	0	2188
chr1:87652252-87652592	chr1	87652252	87652592	1	1	0	0	0	32110	16331	NM_010566	ENSMUSG00000026288	Inpp5d	Distal	0	0	Interaction_anno	1.36e-12	0	2188
chr1:87652252-87652592	chr1	87652252	87652592	1	1	0	0	0	32110	16331	NM_010566	ENSMUSG00000026288	Inpp5d	Distal	0	0	Interaction_anno	1.36e-12	0	2188
chr1:87652774-87653061	chr1	87652774	87653061	1	0	0	1	0	32605.5	16331	NM_010566	ENSMUSG00000026288	Inpp5d	Distal	0	0	Interaction_anno	1.36e-12	0	2188
chr1:87652774-87653061	chr1	87652774	87653061	1	0	0	1	0	32605.5	16331	NM_010566	ENSMUSG00000026288	Inpp5d	Distal	0	0	Interaction_anno	1.36e-12	0	2188
chr1:87657659-87658808	chr1	87657659	87658808	1	1	0	0	0	37921.5	16331	NM_010566	ENSMUSG00000026288	Inpp5d	Distal	3234	1	Interaction_anno	1.36e-12	0	2188
chr1:87657659-87658808	chr1	87657659	87658808	1	1	0	0	0	37921.5	16331	NM_010566	ENSMUSG00000026288	Inpp5d	Distal	3234	1	Interaction_anno	1.36e-12	0	2188
chr1:87659058-87659794	chr1	87659058	87659794	0	0	0	0	0	39114	16331	NM_010566	ENSMUSG00000026288	Inpp5d	Distal	4426.5	1	Interaction_anno	1.36e-12	0	2188
chr1:87666265-87666907	chr1	87666265	87666907	0	0	0	0	0	46274	16331	NM_010566	ENSMUSG00000026288	Inpp5d	Distal	0	0	Interaction_anno	0.00604404	0	2188
chr1:87668338-87668930	chr1	87668338	87668930	1	1	0	0	0	48322	16331	NM_010566	ENSMUSG00000026288	Inpp5d	Distal	0	0	Interaction_anno	0.00604404	0	2188
chr1:87668338-87668930	chr1	87668338	87668930	1	1	0	0	0	48322	16331	NM_010566	ENSMUSG00000026288	Inpp5d	Distal	0	0	Interaction_anno	0.00604404	0	2188
chr1:87827593-87827809	chr1	87827593	87827809	0	0	0	0	0	-25586	227333	NM_177646	ENSMUSG00000070738	Dgkd	Distal	0	0	Interaction_anno	0.0010518	0	-787
chr1:87828131-87828824	chr1	87828131	87828824	0	0	0	0	0	-24809.5	227333	NM_177646	ENSMUSG00000070738	Dgkd	Distal	0	0	Interaction_anno	0.0010518	0	-787
chr1:87829438-87830404	chr1	87829438	87830404	1	1	0	0	0	-23366	227333	NM_177646	ENSMUSG00000070738	Dgkd	Distal	0	0	Interaction_anno	0.0010518	0	-787
chr1:87829438-87830404	chr1	87829438	87830404	1	1	0	0	0	-23366	227333	NM_177646	ENSMUSG00000070738	Dgkd	Distal	0	0	Interaction_anno	0.0010518	0	-787
chr1:87866171-87866408	chr1	87866171	87866408	0	0	0	0	0	13002.5	227333	NM_177646	ENSMUSG00000070738	Dgkd	Distal	0	0	Interaction_anno	4.2e-09	0	-787
chr1:87866462-87867050	chr1	87866462	87867050	0	0	0	0	0	13469	227333	NM_177646	ENSMUSG00000070738	Dgkd	Distal	0	0	Interaction_anno	4.2e-09	0	-787
chr1:87872565-87872774	chr1	87872565	87872774	0	0	0	0	0	19382.5	227333	NM_177646	ENSMUSG00000070738	Dgkd	Distal	2670	1	Interaction_anno	4.2e-09	0	-787
chr1:87885490-87885876	chr1	87885490	87885876	1	0	0	1	0	32396	227333	NM_177646	ENSMUSG00000070738	Dgkd	Distal	-4316.5	-1	Interaction_anno	4.62e-17	0	-787
chr1:87885490-87885876	chr1	87885490	87885876	1	0	0	1	0	32396	227333	NM_177646	ENSMUSG00000070738	Dgkd	Distal	-4316.5	-1	Interaction_anno	4.62e-17	0	-787
chr1:87890672-87891211	chr1	87890672	87891211	0	0	0	0	0	37654.5	227333	NM_177646	ENSMUSG00000070738	Dgkd	Distal	0	0	Interaction_anno	4.62e-17	0	-787
chr1:87892805-87893290	chr1	87892805	87893290	0	0	0	0	0	39760.5	227333	NM_177646	ENSMUSG00000070738	Dgkd	Distal	0	0	Interaction_anno	4.62e-17	0	-787
chr1:87899479-87900151	chr1	87899479	87900151	1	0	0	0	1	46528	227333	NM_177646	ENSMUSG00000070738	Dgkd	Distal	4815.5	1	Interaction_anno	4.62e-17	0	-787
chr1:87899479-87900151	chr1	87899479	87900151	1	0	0	0	1	46528	227333	NM_177646	ENSMUSG00000070738	Dgkd	Distal	4815.5	1	Interaction_anno	4.62e-17	0	-787
chr1:87906225-87906917	chr1	87906225	87906917	0	0	0	0	0	53284	227333	NM_177646	ENSMUSG00000070738	Dgkd	Distal	-3428.5	-1	Interaction_anno	9.99e-06	0	-787
chr1:87916585-87917689	chr1	87916585	87917689	2	1	0	1	0	63850	227333	NM_177646	ENSMUSG00000070738	Dgkd	Distal	2137.5	1	Interaction_anno	9.99e-06	0	-787
chr1:87916585-87917689	chr1	87916585	87917689	2	1	0	1	0	63850	227333	NM_177646	ENSMUSG00000070738	Dgkd	Distal	2137.5	1	Interaction_anno	9.99e-06	0	-787
chr1:87936547-87937012	chr1	87936547	87937012	0	0	0	0	0	83492.5	227333	NM_177646	ENSMUSG00000070738	Dgkd	Distal	0	0	Interaction_anno	1.34e-05	0	-787
chr2:101597059-101597492	chr2	101597059	101597492	0	0	0	0	0	52256.5	19373	NM_009019	ENSMUSG00000061311	Rag1	Distal	0	0	Interaction_anno	2.12e-08	0	2032
chr2:101598505-101599191	chr2	101598505	101599191	2	1	0	1	0	50684	19373	NM_009019	ENSMUSG00000061311	Rag1	Distal	0	0	Interaction_anno	2.12e-08	0	2032
chr2:101598505-101599191	chr2	101598505	101599191	2	1	0	1	0	50684	19373	NM_009019	ENSMUSG00000061311	Rag1	Distal	0	0	Interaction_anno	2.12e-08	0	2032
chr2:101600396-101601046	chr2	101600396	101601046	1	1	0	0	0	48811	19373	NM_009019	ENSMUSG00000061311	Rag1	Distal	721.5	1	Interaction_anno	2.12e-08	0	2032
chr2:101600396-101601046	chr2	101600396	101601046	1	1	0	0	0	48811	19373	NM_009019	ENSMUSG00000061311	Rag1	Distal	721.5	1	Interaction_anno	2.12e-08	0	2032
chr2:101615516-101616655	chr2	101615516	101616655	3	1	0	1	1	33446.5	19373	NM_009019	ENSMUSG00000061311	Rag1	Proximal	-3914	-1	Interaction_anno	0.0258624	0	2032
chr2:101615516-101616655	chr2	101615516	101616655	3	1	0	1	1	33446.5	19373	NM_009019	ENSMUSG00000061311	Rag1	Proximal	-3914	-1	Interaction_anno	0.0258624	0	2032
chr2:121434920-121435167	chr2	121434920	121435167	0	0	0	0	0	7557	269344	NM_145973	ENSMUSG00000027246	Ell3	Proximal	NA	NA	Proximal_anno	NA	NA	NA
chr2:148375092-148376145	chr2	148375092	148376145	1	0	0	1	0	32569.5	21824	NM_009378	ENSMUSG00000074743	Thbd	Distal	-4381	-1	Interaction_anno	0.0301543	0	688
chr2:148375092-148376145	chr2	148375092	148376145	1	0	0	1	0	32569.5	21824	NM_009378	ENSMUSG00000074743	Thbd	Distal	-4381	-1	Interaction_anno	0.0301543	0	688
chr2:148520606-148521036	chr2	148520606	148521036	0	0	0	0	0	-112633	21824	NM_009378	ENSMUSG00000074743	Thbd	Distal	-4178.5	-1	Interaction_anno	1.39e-09	0	688
chr2:148522033-148522632	chr2	148522033	148522632	0	0	0	0	0	-114144	21824	NM_009378	ENSMUSG00000074743	Thbd	Distal	-2667	-1	Interaction_anno	1.39e-09	0	688
chr2:148558432-148558687	chr2	148558432	148558687	0	0	0	0	0	-150372	21824	NM_009378	ENSMUSG00000074743	Thbd	Distal	3560	1	Interaction_anno	2.68e-15	0	688
chr2:148571993-148572679	chr2	148571993	148572679	0	0	0	0	0	-164148	21824	NM_009378	ENSMUSG00000074743	Thbd	Distal	-2663.5	-1	Interaction_anno	1.69e-16	0	688
chr2:148572776-148573198	chr2	148572776	148573198	0	0	0	0	0	-164799	21824	NM_009378	ENSMUSG00000074743	Thbd	Distal	-2012.5	-1	Interaction_anno	1.69e-16	0	688
chr2:148578786-148579825	chr2	148578786	148579825	1	0	0	1	0	-171118	21824	NM_009378	ENSMUSG00000074743	Thbd	Distal	0	0	Interaction_anno	1.69e-16	0	688
chr2:148578786-148579825	chr2	148578786	148579825	1	0	0	1	0	-171118	21824	NM_009378	ENSMUSG00000074743	Thbd	Distal	0	0	Interaction_anno	1.69e-16	0	688
chr2:148580646-148580886	chr2	148580646	148580886	0	0	0	0	0	-172578	21824	NM_009378	ENSMUSG00000074743	Thbd	Distal	766.5	1	Interaction_anno	1.69e-16	0	688
chr2:148655022-148655312	chr2	148655022	148655312	0	0	0	0	0	-246979	21824	NM_009378	ENSMUSG00000074743	Thbd	Distal	-4832.5	-1	Interaction_anno	3.09e-05	0	688
chr2:163591067-163591356	chr2	163591067	163591356	1	1	0	0	0	-102826	18769	NM_011106	ENSMUSG00000035268	Pkig	Distal	-3788	-1	Interaction_anno	0.0350766	1	4042
chr2:163591067-163591356	chr2	163591067	163591356	1	1	0	0	0	-102826	18769	NM_011106	ENSMUSG00000035268	Pkig	Distal	-3788	-1	Interaction_anno	0.0350766	1	4042
chr2:163595913-163596510	chr2	163595913	163596510	1	1	0	0	0	-97825.5	18769	NM_011106	ENSMUSG00000035268	Pkig	Proximal	0	0	Interaction_anno	0.0350766	1	4042
chr2:163595913-163596510	chr2	163595913	163596510	1	1	0	0	0	-97825.5	18769	NM_011106	ENSMUSG00000035268	Pkig	Proximal	0	0	Interaction_anno	0.0350766	1	4042
chr2:163655435-163655747	chr2	163655435	163655747	0	0	0	0	0	-38446	18769	NM_011106	ENSMUSG00000035268	Pkig	Proximal	0	0	Interaction_anno	0.0107348	1	3463
chr2:163655435-163655747	chr2	163655435	163655747	0	0	0	0	0	-38446	18769	NM_011106	ENSMUSG00000035268	Pkig	Proximal	0	0	Interaction_anno	4.56e-06	-1	-6537
chr2:163655435-163655747	chr2	163655435	163655747	0	0	0	0	0	-2795	18769	NM_011106	ENSMUSG00000035268	Pkig	Proximal	NA	NA	Proximal_anno	NA	NA	NA
chr2:163662713-163663293	chr2	163662713	163663293	1	1	0	0	0	-31034	18769	NM_011106	ENSMUSG00000035268	Pkig	Proximal	-1996.5	-1	Interaction_anno	4.1e-05	0	-886
chr2:163662713-163663293	chr2	163662713	163663293	1	1	0	0	0	-31034	18769	NM_011106	ENSMUSG00000035268	Pkig	Proximal	-1996.5	-1	Interaction_anno	4.1e-05	0	-886
chr2:163662713-163663293	chr2	163662713	163663293	1	1	0	0	0	-31034	18769	NM_011106	ENSMUSG00000035268	Pkig	Proximal	3003.5	1	Interaction_anno	0.0107348	1	3463
chr2:163662713-163663293	chr2	163662713	163663293	1	1	0	0	0	-31034	18769	NM_011106	ENSMUSG00000035268	Pkig	Proximal	3003.5	1	Interaction_anno	0.0107348	1	3463
chr2:163662713-163663293	chr2	163662713	163663293	1	1	0	0	0	-31034	18769	NM_011106	ENSMUSG00000035268	Pkig	Proximal	3003.5	1	Interaction_anno	4.56e-06	-1	-6537
chr2:163662713-163663293	chr2	163662713	163663293	1	1	0	0	0	-31034	18769	NM_011106	ENSMUSG00000035268	Pkig	Proximal	3003.5	1	Interaction_anno	4.56e-06	-1	-6537
chr2:163662713-163663293	chr2	163662713	163663293	1	1	0	0	0	4545	18769	NM_011106	ENSMUSG00000035268	Pkig	Proximal	NA	NA	Proximal_anno	NA	NA	NA
chr2:163662713-163663293	chr2	163662713	163663293	1	1	0	0	0	4545	18769	NM_011106	ENSMUSG00000035268	Pkig	Proximal	NA	NA	Proximal_anno	NA	NA	NA
chr2:163667104-163667340	chr2	163667104	163667340	0	0	0	0	0	-26815	18769	NM_011106	ENSMUSG00000035268	Pkig	Proximal	0	0	Interaction_anno	4.1e-05	0	-886
chr2:163667104-163667340	chr2	163667104	163667340	0	0	0	0	0	8764	18769	NM_011106	ENSMUSG00000035268	Pkig	Proximal	NA	NA	Proximal_anno	NA	NA	NA
chr2:163673021-163673413	chr2	163673021	163673413	0	0	0	0	0	-20820	18769	NM_011106	ENSMUSG00000035268	Pkig	Distal	3217.5	1	Interaction_anno	4.1e-05	0	-886
chr2:163716294-163717358	chr2	163716294	163717358	4	1	0	1	2	22789	18769	NM_011106	ENSMUSG00000035268	Pkig	Distal	0	0	Interaction_anno	1.17e-28	0	-886
chr2:163716294-163717358	chr2	163716294	163717358	4	1	0	1	2	22789	18769	NM_011106	ENSMUSG00000035268	Pkig	Distal	0	0	Interaction_anno	1.17e-28	0	-886
chr2:163716294-163717358	chr2	163716294	163717358	4	1	0	1	2	22789	18769	NM_011106	ENSMUSG00000035268	Pkig	Distal	0	0	Interaction_anno	1.17e-28	0	-886
chr2:163719190-163719596	chr2	163719190	163719596	0	0	0	0	0	25356	18769	NM_011106	ENSMUSG00000035268	Pkig	Distal	0	0	Interaction_anno	1.17e-28	0	-886
chr2:163744415-163745692	chr2	163744415	163745692	1	1	0	0	0	51016.5	18769	NM_011106	ENSMUSG00000035268	Pkig	Proximal	54	1	Interaction_anno	0.000228759	0	-886
chr2:163744415-163745692	chr2	163744415	163745692	1	1	0	0	0	51016.5	18769	NM_011106	ENSMUSG00000035268	Pkig	Proximal	54	1	Interaction_anno	0.000228759	0	-886
chr2:163823251-163823512	chr2	163823251	163823512	0	0	0	0	0	129344	18769	NM_011106	ENSMUSG00000035268	Pkig	Proximal	0	0	Interaction_anno	0.000620459	0	-886
chr2:163837992-163838631	chr2	163837992	163838631	1	0	0	1	0	144274	18769	NM_011106	ENSMUSG00000035268	Pkig	Distal	-1688	-1	Interaction_anno	0.00122212	0	-886
chr2:163837992-163838631	chr2	163837992	163838631	1	0	0	1	0	144274	18769	NM_011106	ENSMUSG00000035268	Pkig	Distal	-1688	-1	Interaction_anno	0.00122212	0	-886
chr2:163841906-163842514	chr2	163841906	163842514	2	1	0	1	0	148173	18769	NM_011106	ENSMUSG00000035268	Pkig	Distal	0	0	Interaction_anno	0.00122212	0	-886
chr2:163841906-163842514	chr2	163841906	163842514	2	1	0	1	0	148173	18769	NM_011106	ENSMUSG00000035268	Pkig	Distal	0	0	Interaction_anno	0.00122212	0	-886
chr2:164083686-164084833	chr2	164083686	164084833	3	0	0	1	2	358928	20971	NM_011521	ENSMUSG00000017009	Sdc4	Distal	4260	1	Interaction_anno	0.000104309	0	688
chr2:164083686-164084833	chr2	164083686	164084833	3	0	0	1	2	358928	20971	NM_011521	ENSMUSG00000017009	Sdc4	Distal	4260	1	Interaction_anno	0.000104309	0	688
chr2:164083686-164084833	chr2	164083686	164084833	3	0	0	1	2	358928	20971	NM_011521	ENSMUSG00000017009	Sdc4	Distal	4260	1	Interaction_anno	0.000104309	0	688
chr2:164363286-164364106	chr2	164363286	164364106	1	1	0	0	0	79492	20971	NM_011521	ENSMUSG00000017009	Sdc4	Proximal	-1303.5	-1	Interaction_anno	0.0223303	0	688
chr2:164363286-164364106	chr2	164363286	164364106	1	1	0	0	0	79492	20971	NM_011521	ENSMUSG00000017009	Sdc4	Proximal	-1303.5	-1	Interaction_anno	0.0223303	0	688
chr2:164366813-164367293	chr2	164366813	164367293	0	0	0	0	0	76135	20971	NM_011521	ENSMUSG00000017009	Sdc4	Distal	0	0	Interaction_anno	0.0223303	0	688
chr2:164368644-164368961	chr2	164368644	164368961	0	0	0	0	0	74385.5	20971	NM_011521	ENSMUSG00000017009	Sdc4	Distal	0	0	Interaction_anno	0.0223303	0	688
chr2:164372096-164373059	chr2	164372096	164373059	2	1	0	1	0	70610.5	20971	NM_011521	ENSMUSG00000017009	Sdc4	Distal	2578	1	Interaction_anno	0.0223303	0	688
chr2:164372096-164373059	chr2	164372096	164373059	2	1	0	1	0	70610.5	20971	NM_011521	ENSMUSG00000017009	Sdc4	Distal	2578	1	Interaction_anno	0.0223303	0	688
chr2:164422643-164423984	chr2	164422643	164423984	2	1	0	1	0	19874.5	20971	NM_011521	ENSMUSG00000017009	Sdc4	Distal	0	0	Interaction_anno	8.36e-12	0	688
chr2:164422643-164423984	chr2	164422643	164423984	2	1	0	1	0	19874.5	20971	NM_011521	ENSMUSG00000017009	Sdc4	Distal	0	0	Interaction_anno	8.36e-12	0	688
chr2:164520825-164521164	chr2	164520825	164521164	0	0	0	0	0	-77806.5	20971	NM_011521	ENSMUSG00000017009	Sdc4	Distal	995	1	Interaction_anno	2.19e-11	0	688
chr2:164521669-164522635	chr2	164521669	164522635	4	1	0	1	2	-78964	20971	NM_011521	ENSMUSG00000017009	Sdc4	Distal	2152.5	1	Interaction_anno	2.19e-11	0	688
chr2:164521669-164522635	chr2	164521669	164522635	4	1	0	1	2	-78964	20971	NM_011521	ENSMUSG00000017009	Sdc4	Distal	2152.5	1	Interaction_anno	2.19e-11	0	688
chr2:164521669-164522635	chr2	164521669	164522635	4	1	0	1	2	-78964	20971	NM_011521	ENSMUSG00000017009	Sdc4	Distal	2152.5	1	Interaction_anno	2.19e-11	0	688
chr2:164531055-164531523	chr2	164531055	164531523	0	0	0	0	0	-88101	20971	NM_011521	ENSMUSG00000017009	Sdc4	Distal	0	0	Interaction_anno	0.000156493	0	688
chr2:172401030-172401847	chr2	172401030	172401847	2	1	0	1	0	NA	320664	NM_001033538	ENSMUSG00000074570	Cass4	Proximal	0	0	Interaction_anno	6.28e-06	0	-1294
chr2:172401030-172401847	chr2	172401030	172401847	2	1	0	1	0	NA	320664	NM_001033538	ENSMUSG00000074570	Cass4	Proximal	0	0	Interaction_anno	6.28e-06	0	-1294
chr2:172401030-172401847	chr2	172401030	172401847	2	1	0	1	0	7645	320664	NM_001033538	ENSMUSG00000074570	Cass4	Proximal	NA	NA	Proximal_anno	NA	NA	NA
chr2:172401030-172401847	chr2	172401030	172401847	2	1	0	1	0	7645	320664	NM_001033538	ENSMUSG00000074570	Cass4	Proximal	NA	NA	Proximal_anno	NA	NA	NA
chr2:24575615-24576359	chr2	24575615	24576359	1	1	0	0	0	187165	12287	NM_007579	ENSMUSG00000004113	Cacna1b	Distal	-4012.5	-1	Interaction_anno	0.0051344	0	652
chr2:24575615-24576359	chr2	24575615	24576359	1	1	0	0	0	187165	12287	NM_007579	ENSMUSG00000004113	Cacna1b	Distal	-4012.5	-1	Interaction_anno	0.0051344	0	652
chr2:24586694-24588180	chr2	24586694	24588180	2	1	0	1	0	175715	12287	NM_007579	ENSMUSG00000004113	Cacna1b	Distal	2437.5	1	Interaction_anno	0.0051344	0	652
chr2:24586694-24588180	chr2	24586694	24588180	2	1	0	1	0	175715	12287	NM_007579	ENSMUSG00000004113	Cacna1b	Distal	2437.5	1	Interaction_anno	0.0051344	0	652
chr2:24755238-24755625	chr2	24755238	24755625	0	0	0	0	0	7720	12287	NM_007579	ENSMUSG00000004113	Cacna1b	Proximal	NA	NA	Proximal_anno	NA	NA	NA
chr2:25203757-25204269	chr2	25203757	25204269	0	0	0	0	0	-168022	72080	NM_001081085	ENSMUSG00000026955	Sapcd2	Proximal	-986.5	-1	Interaction_anno	0.00801368	0	465
chr2:25228386-25228931	chr2	25228386	25228931	1	0	0	1	0	-143376	72080	NM_001081085	ENSMUSG00000026955	Sapcd2	Proximal	0	0	Interaction_anno	0.000507046	0	465
chr2:25228386-25228931	chr2	25228386	25228931	1	0	0	1	0	-143376	72080	NM_001081085	ENSMUSG00000026955	Sapcd2	Proximal	0	0	Interaction_anno	0.000507046	0	465
chr2:25450742-25451665	chr2	25450742	25451665	1	1	0	0	0	79168.5	72080	NM_001081085	ENSMUSG00000026955	Sapcd2	Proximal	-3796	-1	Interaction_anno	0.000150984	0	465
chr2:25450742-25451665	chr2	25450742	25451665	1	1	0	0	0	79168.5	72080	NM_001081085	ENSMUSG00000026955	Sapcd2	Proximal	-3796	-1	Interaction_anno	0.000150984	0	465
chr2:25465597-25466666	chr2	25465597	25466666	0	0	0	0	0	94096.5	72080	NM_001081085	ENSMUSG00000026955	Sapcd2	Proximal	0	0	Interaction_anno	0.00105763	0	465
chr2:25480616-25480899	chr2	25480616	25480899	0	0	0	0	0	108722	72080	NM_001081085	ENSMUSG00000026955	Sapcd2	Distal	758	1	Interaction_anno	0.0227516	0	465
chr2:25482884-25483648	chr2	25482884	25483648	0	0	0	0	0	111231	72080	NM_001081085	ENSMUSG00000026955	Sapcd2	Distal	3266.5	1	Interaction_anno	0.0227516	0	465
chr2:25496556-25496793	chr2	25496556	25496793	0	0	0	0	0	124640	72080	NM_001081085	ENSMUSG00000026955	Sapcd2	Proximal	1675	1	Interaction_anno	0.011084	0	465
chr2:35196011-35196198	chr2	35196011	35196198	0	0	0	0	0	-86275.5	227753	NM_146120	ENSMUSG00000026879	Gsn	Proximal	0	0	Interaction_anno	0.000578687	0	756
chr2:35196268-35196550	chr2	35196268	35196550	0	0	0	0	0	-85971	227753	NM_146120	ENSMUSG00000026879	Gsn	Proximal	0	0	Interaction_anno	0.000578687	0	756
chr2:35209006-35209774	chr2	35209006	35209774	1	1	0	0	0	-72990	227753	NM_146120	ENSMUSG00000026879	Gsn	Proximal	-609.5	-1	Interaction_anno	0.00025443	-1	-4244
chr2:35209006-35209774	chr2	35209006	35209774	1	1	0	0	0	-72990	227753	NM_146120	ENSMUSG00000026879	Gsn	Proximal	-609.5	-1	Interaction_anno	0.00025443	-1	-4244
chr2:35214635-35215219	chr2	35214635	35215219	1	0	0	1	0	-67453	227753	NM_146120	ENSMUSG00000026879	Gsn	Distal	0	0	Interaction_anno	0.00025443	-1	-4244
chr2:35214635-35215219	chr2	35214635	35215219	1	0	0	1	0	-67453	227753	NM_146120	ENSMUSG00000026879	Gsn	Distal	0	0	Interaction_anno	0.00025443	-1	-4244
chr2:35232320-35233385	chr2	35232320	35233385	0	0	0	0	0	-49527.5	227753	NM_146120	ENSMUSG00000026879	Gsn	Distal	0	0	Interaction_anno	1.64e-06	-1	-4244
chr2:35259320-35260205	chr2	35259320	35260205	1	0	0	1	0	-22617.5	227753	NM_146120	ENSMUSG00000026879	Gsn	Proximal	0	0	Interaction_anno	0.00732766	0	756
chr2:35259320-35260205	chr2	35259320	35260205	1	0	0	1	0	-22617.5	227753	NM_146120	ENSMUSG00000026879	Gsn	Proximal	0	0	Interaction_anno	0.00732766	0	756
chr2:35259320-35260205	chr2	35259320	35260205	1	0	0	1	0	3404	227753	NM_146120	ENSMUSG00000026879	Gsn	Proximal	NA	NA	Proximal_anno	NA	NA	NA
chr2:35259320-35260205	chr2	35259320	35260205	1	0	0	1	0	3404	227753	NM_146120	ENSMUSG00000026879	Gsn	Proximal	NA	NA	Proximal_anno	NA	NA	NA
chr2:35270347-35271009	chr2	35270347	35271009	0	0	0	0	0	-11702	227753	NM_146120	ENSMUSG00000026879	Gsn	Proximal	678.5	1	Interaction_anno	0.00732766	0	1141
chr2:35270347-35271009	chr2	35270347	35271009	0	0	0	0	0	3934	227753	NM_146120	ENSMUSG00000026879	Gsn	Proximal	NA	NA	Proximal_anno	NA	NA	NA
chr2:35503709-35504656	chr2	35503709	35504656	2	1	0	1	0	221802	227753	NM_146120	ENSMUSG00000026879	Gsn	Distal	-817	-1	Interaction_anno	0.0122944	0	120
chr2:35503709-35504656	chr2	35503709	35504656	2	1	0	1	0	221802	227753	NM_146120	ENSMUSG00000026879	Gsn	Distal	-817	-1	Interaction_anno	0.0122944	0	120
chr2:35506668-35506886	chr2	35506668	35506886	0	0	0	0	0	224397	227753	NM_146120	ENSMUSG00000026879	Gsn	Distal	0	0	Interaction_anno	0.0122944	0	120
chr2:84930154-84930913	chr2	84930154	84930913	0	0	0	0	0	105300	228139	NM_145526	ENSMUSG00000027071	P2rx3	Proximal	534	1	Interaction_anno	0.00727188	1	3334
chr2:84956321-84956816	chr2	84956321	84956816	0	0	0	0	0	79265.5	228139	NM_145526	ENSMUSG00000027071	P2rx3	Distal	-3431	-1	Interaction_anno	1.41e-05	1	3334
chr2:84961364-84961740	chr2	84961364	84961740	1	1	0	0	0	74282	228139	NM_145526	ENSMUSG00000027071	P2rx3	Distal	0	0	Interaction_anno	1.41e-05	1	3334
chr2:84961364-84961740	chr2	84961364	84961740	1	1	0	0	0	74282	228139	NM_145526	ENSMUSG00000027071	P2rx3	Distal	0	0	Interaction_anno	1.41e-05	1	3334
chr2:84963816-84964816	chr2	84963816	84964816	2	1	0	1	0	71518	228139	NM_145526	ENSMUSG00000027071	P2rx3	Distal	0	0	Interaction_anno	1.41e-05	1	3334
chr2:84963816-84964816	chr2	84963816	84964816	2	1	0	1	0	71518	228139	NM_145526	ENSMUSG00000027071	P2rx3	Distal	0	0	Interaction_anno	1.41e-05	1	3334
chr2:84967232-84967697	chr2	84967232	84967697	0	0	0	0	0	68369.5	228139	NM_145526	ENSMUSG00000027071	P2rx3	Distal	2465	1	Interaction_anno	1.41e-05	1	3334
chr2:85027318-85027631	chr2	85027318	85027631	0	0	0	0	0	8359	228139	NM_145526	ENSMUSG00000027071	P2rx3	Proximal	NA	NA	Proximal_anno	NA	NA	NA
chr3:115642138-115642671	chr3	115642138	115642671	0	0	0	0	0	72650.5	13609	NM_007901	ENSMUSG00000045092	S1pr1	Distal	0	0	Interaction_anno	0.00725347	1	2555
chr3:115642713-115643385	chr3	115642713	115643385	1	0	0	1	0	72006	13609	NM_007901	ENSMUSG00000045092	S1pr1	Distal	0	0	Interaction_anno	0.00725347	1	2555
chr3:115642713-115643385	chr3	115642713	115643385	1	0	0	1	0	72006	13609	NM_007901	ENSMUSG00000045092	S1pr1	Distal	0	0	Interaction_anno	0.00725347	1	2555
chr3:115644035-115644893	chr3	115644035	115644893	2	1	0	1	0	70591	13609	NM_007901	ENSMUSG00000045092	S1pr1	Distal	0	0	Interaction_anno	0.00725347	1	2555
chr3:115644035-115644893	chr3	115644035	115644893	2	1	0	1	0	70591	13609	NM_007901	ENSMUSG00000045092	S1pr1	Distal	0	0	Interaction_anno	0.00725347	1	2555
chr3:115669085-115669644	chr3	115669085	115669644	1	0	0	0	1	45690.5	13609	NM_007901	ENSMUSG00000045092	S1pr1	Distal	-635	-1	Interaction_anno	7.31e-07	1	2555
chr3:115669085-115669644	chr3	115669085	115669644	1	0	0	0	1	45690.5	13609	NM_007901	ENSMUSG00000045092	S1pr1	Distal	-635	-1	Interaction_anno	7.31e-07	1	2555
chr3:115673376-115673654	chr3	115673376	115673654	0	0	0	0	0	41540	13609	NM_007901	ENSMUSG00000045092	S1pr1	Distal	0	0	Interaction_anno	7.31e-07	1	2555
chr3:115679101-115679316	chr3	115679101	115679316	0	0	0	0	0	35846.5	13609	NM_007901	ENSMUSG00000045092	S1pr1	Distal	4209	1	Interaction_anno	7.31e-07	1	2555
chr3:115936800-115937691	chr3	115936800	115937691	0	0	0	0	0	-222190	13609	NM_007901	ENSMUSG00000045092	S1pr1	Distal	0	0	Interaction_anno	0.00208308	1	2555
chr3:115952901-115953694	chr3	115952901	115953694	1	1	0	0	0	-238242	13609	NM_007901	ENSMUSG00000045092	S1pr1	Distal	3298	1	Interaction_anno	0.0436105	1	2555
chr3:115952901-115953694	chr3	115952901	115953694	1	1	0	0	0	-238242	13609	NM_007901	ENSMUSG00000045092	S1pr1	Distal	3298	1	Interaction_anno	0.0436105	1	2555
chr3:122286473-122286741	chr3	122286473	122286741	0	0	0	0	0	-133150	29815	NM_013867	ENSMUSG00000028121	Bcar3	Proximal	-3392.5	-1	Interaction_anno	0.0220804	-1	-6069
chr3:122286900-122287767	chr3	122286900	122287767	1	0	0	1	0	-132424	29815	NM_013867	ENSMUSG00000028121	Bcar3	Proximal	-2666	-1	Interaction_anno	0.0220804	-1	-6069
chr3:122286900-122287767	chr3	122286900	122287767	1	0	0	1	0	-132424	29815	NM_013867	ENSMUSG00000028121	Bcar3	Proximal	-2666	-1	Interaction_anno	0.0220804	-1	-6069
chr3:122311735-122312455	chr3	122311735	122312455	0	0	0	0	0	-107662	29815	NM_013867	ENSMUSG00000028121	Bcar3	Distal	-2904.5	-1	Interaction_anno	0.00631163	0	-2257
chr3:122333146-122333907	chr3	122333146	122333907	1	1	0	0	0	-86230.5	29815	NM_013867	ENSMUSG00000028121	Bcar3	Distal	0	0	Interaction_anno	0.00436222	0	-2257
chr3:122333146-122333907	chr3	122333146	122333907	1	1	0	0	0	-86230.5	29815	NM_013867	ENSMUSG00000028121	Bcar3	Distal	0	0	Interaction_anno	0.00436222	0	-2257
chr3:122336741-122337012	chr3	122336741	122337012	0	0	0	0	0	-82880.5	29815	NM_013867	ENSMUSG00000028121	Bcar3	Distal	1877	1	Interaction_anno	0.00436222	0	-2257
chr3:122343114-122344094	chr3	122343114	122344094	1	1	0	0	0	-76153	29815	NM_013867	ENSMUSG00000028121	Bcar3	Distal	-1395.5	-1	Interaction_anno	0.0101169	0	-2257
chr3:122343114-122344094	chr3	122343114	122344094	1	1	0	0	0	-76153	29815	NM_013867	ENSMUSG00000028121	Bcar3	Distal	-1395.5	-1	Interaction_anno	0.0101169	0	-2257
chr3:122371880-122373408	chr3	122371880	122373408	2	0	0	2	0	-47113	29815	NM_013867	ENSMUSG00000028121	Bcar3	Distal	-2355.5	-1	Interaction_anno	0.000956635	0	-2257
chr3:122371880-122373408	chr3	122371880	122373408	2	0	0	2	0	-47113	29815	NM_013867	ENSMUSG00000028121	Bcar3	Distal	-2355.5	-1	Interaction_anno	0.000956635	0	-2257
chr3:122376118-122376600	chr3	122376118	122376600	0	0	0	0	0	-43398	29815	NM_013867	ENSMUSG00000028121	Bcar3	Distal	0	0	Interaction_anno	0.000956635	0	-2257
chr3:122378618-122379160	chr3	122378618	122379160	1	1	0	0	0	-40868	29815	NM_013867	ENSMUSG00000028121	Bcar3	Distal	0	0	Interaction_anno	0.000956635	0	-2257
chr3:122378618-122379160	chr3	122378618	122379160	1	1	0	0	0	-40868	29815	NM_013867	ENSMUSG00000028121	Bcar3	Distal	0	0	Interaction_anno	0.000956635	0	-2257
chr3:122379194-122379399	chr3	122379194	122379399	0	0	0	0	0	-40460.5	29815	NM_013867	ENSMUSG00000028121	Bcar3	Distal	0	0	Interaction_anno	0.000956635	0	-2257
chr3:122402214-122402483	chr3	122402214	122402483	0	0	0	0	0	-17408.5	29815	NM_013867	ENSMUSG00000028121	Bcar3	Distal	-2651	-1	Interaction_anno	1.17e-07	0	-2257
chr3:122403700-122404332	chr3	122403700	122404332	0	0	0	0	0	-15741	29815	NM_013867	ENSMUSG00000028121	Bcar3	Distal	-983.5	-1	Interaction_anno	1.17e-07	0	-2257
chr3:122406474-122407056	chr3	122406474	122407056	1	0	0	1	0	-12992	29815	NM_013867	ENSMUSG00000028121	Bcar3	Distal	0	0	Interaction_anno	1.17e-07	0	-2257
chr3:122406474-122407056	chr3	122406474	122407056	1	0	0	1	0	-12992	29815	NM_013867	ENSMUSG00000028121	Bcar3	Distal	0	0	Interaction_anno	1.17e-07	0	-2257
chr3:122407801-122408118	chr3	122407801	122408118	1	1	0	0	0	-11797.5	29815	NM_013867	ENSMUSG00000028121	Bcar3	Distal	0	0	Interaction_anno	1.17e-07	0	-2257
chr3:122407801-122408118	chr3	122407801	122408118	1	1	0	0	0	-11797.5	29815	NM_013867	ENSMUSG00000028121	Bcar3	Distal	0	0	Interaction_anno	1.17e-07	0	-2257
chr3:122461132-122462703	chr3	122461132	122462703	2	1	0	1	0	42160.5	29815	NM_013867	ENSMUSG00000028121	Bcar3	Distal	1918	1	Interaction_anno	0.000135741	0	-2257
chr3:122461132-122462703	chr3	122461132	122462703	2	1	0	1	0	42160.5	29815	NM_013867	ENSMUSG00000028121	Bcar3	Distal	1918	1	Interaction_anno	0.000135741	0	-2257
chr3:122473984-122474683	chr3	122473984	122474683	0	0	0	0	0	-9235	29815	NM_013867	ENSMUSG00000028121	Bcar3	Proximal	NA	NA	Proximal_anno	NA	NA	NA
chr3:126402715-126403194	chr3	126402715	126403194	0	0	0	0	0	-193996	108058	NM_023813	ENSMUSG00000053819	Camk2d	Distal	0	0	Interaction_anno	0.0317421	0	549
chr3:126589153-126589582	chr3	126589153	126589582	1	1	0	0	0	-7583	108058	NM_023813	ENSMUSG00000053819	Camk2d	Proximal	NA	NA	Proximal_anno	NA	NA	NA
chr3:126589153-126589582	chr3	126589153	126589582	1	1	0	0	0	-7583	108058	NM_023813	ENSMUSG00000053819	Camk2d	Proximal	NA	NA	Proximal_anno	NA	NA	NA
chr3:126657853-126658200	chr3	126657853	126658200	1	1	0	0	0	61075.5	108058	NM_023813	ENSMUSG00000053819	Camk2d	Distal	-1973	-1	Interaction_anno	0.00253386	0	549
chr3:126657853-126658200	chr3	126657853	126658200	1	1	0	0	0	61075.5	108058	NM_023813	ENSMUSG00000053819	Camk2d	Distal	-1973	-1	Interaction_anno	0.00253386	0	549
chr3:126658889-126659127	chr3	126658889	126659127	0	0	0	0	0	62057	108058	NM_023813	ENSMUSG00000053819	Camk2d	Distal	-991.5	-1	Interaction_anno	0.00253386	0	549
chr3:126661099-126661328	chr3	126661099	126661328	0	0	0	0	0	64262.5	108058	NM_023813	ENSMUSG00000053819	Camk2d	Distal	0	0	Interaction_anno	0.00253386	0	549
chr3:126661881-126662443	chr3	126661881	126662443	1	1	0	0	0	65211	108058	NM_023813	ENSMUSG00000053819	Camk2d	Distal	0	0	Interaction_anno	0.00253386	0	549
chr3:126661881-126662443	chr3	126661881	126662443	1	1	0	0	0	65211	108058	NM_023813	ENSMUSG00000053819	Camk2d	Distal	0	0	Interaction_anno	0.00253386	0	549
chr3:126663576-126663871	chr3	126663576	126663871	0	0	0	0	0	66772.5	108058	NM_023813	ENSMUSG00000053819	Camk2d	Distal	0	0	Interaction_anno	0.00253386	0	549
chr3:126687132-126687309	chr3	126687132	126687309	0	0	0	0	0	90269.5	108058	NM_023813	ENSMUSG00000053819	Camk2d	Distal	-2779	-1	Interaction_anno	1.68e-11	0	549
chr3:126688283-126688499	chr3	126688283	126688499	1	0	0	1	0	91440	108058	NM_023813	ENSMUSG00000053819	Camk2d	Distal	-1608.5	-1	Interaction_anno	1.68e-11	0	549
chr3:126688283-126688499	chr3	126688283	126688499	1	0	0	1	0	91440	108058	NM_023813	ENSMUSG00000053819	Camk2d	Distal	-1608.5	-1	Interaction_anno	1.68e-11	0	549
chr3:126688561-126689049	chr3	126688561	126689049	1	0	0	1	0	91854	108058	NM_023813	ENSMUSG00000053819	Camk2d	Distal	-1194.5	-1	Interaction_anno	1.68e-11	0	549
chr3:126688561-126689049	chr3	126688561	126689049	1	0	0	1	0	91854	108058	NM_023813	ENSMUSG00000053819	Camk2d	Distal	-1194.5	-1	Interaction_anno	1.68e-11	0	549
chr3:126690620-126690960	chr3	126690620	126690960	0	0	0	0	0	93839	108058	NM_023813	ENSMUSG00000053819	Camk2d	Distal	0	0	Interaction_anno	1.68e-11	0	549
chr3:126691008-126691215	chr3	126691008	126691215	0	0	0	0	0	94160.5	108058	NM_023813	ENSMUSG00000053819	Camk2d	Distal	0	0	Interaction_anno	1.68e-11	0	549
chr3:126692237-126693856	chr3	126692237	126693856	0	0	0	0	0	96095.5	108058	NM_023813	ENSMUSG00000053819	Camk2d	Distal	0	0	Interaction_anno	1.68e-11	0	549
chr3:126696648-126696910	chr3	126696648	126696910	0	0	0	0	0	99828	108058	NM_023813	ENSMUSG00000053819	Camk2d	Distal	1779.5	1	Interaction_anno	1.68e-11	0	549
chr3:126751227-126752173	chr3	126751227	126752173	0	0	0	0	0	154749	108058	NM_023813	ENSMUSG00000053819	Camk2d	Distal	-3299.5	-1	Interaction_anno	2.27e-16	0	549
chr3:126752725-126753319	chr3	126752725	126753319	1	1	0	0	0	156071	108058	NM_023813	ENSMUSG00000053819	Camk2d	Distal	-1977.5	-1	Interaction_anno	2.27e-16	0	549
chr3:126752725-126753319	chr3	126752725	126753319	1	1	0	0	0	156071	108058	NM_023813	ENSMUSG00000053819	Camk2d	Distal	-1977.5	-1	Interaction_anno	2.27e-16	0	549
chr3:126758378-126758827	chr3	126758378	126758827	0	0	0	0	0	161652	108058	NM_023813	ENSMUSG00000053819	Camk2d	Distal	0	0	Interaction_anno	2.27e-16	0	549
chr3:126769763-126770579	chr3	126769763	126770579	1	1	0	0	0	173220	108058	NM_023813	ENSMUSG00000053819	Camk2d	Distal	0	0	Interaction_anno	1.81e-41	0	549
chr3:126769763-126770579	chr3	126769763	126770579	1	1	0	0	0	173220	108058	NM_023813	ENSMUSG00000053819	Camk2d	Distal	0	0	Interaction_anno	1.81e-41	0	549
chr3:126771467-126772005	chr3	126771467	126772005	0	0	0	0	0	174785	108058	NM_023813	ENSMUSG00000053819	Camk2d	Distal	0	0	Interaction_anno	1.81e-41	0	549
chr3:126803527-126804138	chr3	126803527	126804138	2	1	0	1	0	206882	108058	NM_023813	ENSMUSG00000053819	Camk2d	Distal	3833	1	Interaction_anno	3.95e-22	0	549
chr3:126803527-126804138	chr3	126803527	126804138	2	1	0	1	0	206882	108058	NM_023813	ENSMUSG00000053819	Camk2d	Distal	3833	1	Interaction_anno	3.95e-22	0	549
chr3:126804179-126804457	chr3	126804179	126804457	1	0	0	1	0	207367	108058	NM_023813	ENSMUSG00000053819	Camk2d	Distal	4318.5	1	Interaction_anno	3.95e-22	0	549
chr3:126804179-126804457	chr3	126804179	126804457	1	0	0	1	0	207367	108058	NM_023813	ENSMUSG00000053819	Camk2d	Distal	4318.5	1	Interaction_anno	3.95e-22	0	549
chr3:126806742-126807210	chr3	126806742	126807210	0	0	0	0	0	210025	108058	NM_023813	ENSMUSG00000053819	Camk2d	Distal	-3023.5	-1	Interaction_anno	6.86e-66	0	549
chr3:126807939-126808115	chr3	126807939	126808115	0	0	0	0	0	211076	108058	NM_023813	ENSMUSG00000053819	Camk2d	Distal	-1972.5	-1	Interaction_anno	6.86e-66	0	549
chr3:126810033-126810206	chr3	126810033	126810206	0	0	0	0	0	213168	108058	NM_023813	ENSMUSG00000053819	Camk2d	Distal	0	0	Interaction_anno	6.86e-66	0	549
chr3:126810448-126810706	chr3	126810448	126810706	0	0	0	0	0	213626	108058	NM_023813	ENSMUSG00000053819	Camk2d	Distal	0	0	Interaction_anno	6.86e-66	0	549
chr3:126813090-126814038	chr3	126813090	126814038	2	1	0	1	0	216613	108058	NM_023813	ENSMUSG00000053819	Camk2d	Distal	0	0	Interaction_anno	6.86e-66	0	549
chr3:126813090-126814038	chr3	126813090	126814038	2	1	0	1	0	216613	108058	NM_023813	ENSMUSG00000053819	Camk2d	Distal	0	0	Interaction_anno	6.86e-66	0	549
chr3:126822073-126822255	chr3	126822073	126822255	0	0	0	0	0	225213	108058	NM_023813	ENSMUSG00000053819	Camk2d	Distal	-2835.5	-1	Interaction_anno	6.53e-24	0	549
chr3:126822304-126822949	chr3	126822304	126822949	1	1	0	0	0	225676	108058	NM_023813	ENSMUSG00000053819	Camk2d	Distal	-2373	-1	Interaction_anno	6.53e-24	0	549
chr3:126822304-126822949	chr3	126822304	126822949	1	1	0	0	0	225676	108058	NM_023813	ENSMUSG00000053819	Camk2d	Distal	-2373	-1	Interaction_anno	6.53e-24	0	549
chr3:126824802-126825370	chr3	126824802	126825370	1	0	0	0	1	228135	108058	NM_023813	ENSMUSG00000053819	Camk2d	Distal	0	0	Interaction_anno	6.53e-24	0	549
chr3:126824802-126825370	chr3	126824802	126825370	1	0	0	0	1	228135	108058	NM_023813	ENSMUSG00000053819	Camk2d	Distal	0	0	Interaction_anno	6.53e-24	0	549
chr3:126829553-126830500	chr3	126829553	126830500	1	1	0	0	0	233076	108058	NM_023813	ENSMUSG00000053819	Camk2d	Distal	27	1	Interaction_anno	6.53e-24	0	549
chr3:126829553-126830500	chr3	126829553	126830500	1	1	0	0	0	233076	108058	NM_023813	ENSMUSG00000053819	Camk2d	Distal	27	1	Interaction_anno	6.53e-24	0	549
chr3:126923281-126924322	chr3	126923281	126924322	2	1	0	1	0	326850	108058	NM_023813	ENSMUSG00000053819	Camk2d	Distal	-1198	-1	Interaction_anno	2.23e-06	0	549
chr3:126923281-126924322	chr3	126923281	126924322	2	1	0	1	0	326850	108058	NM_023813	ENSMUSG00000053819	Camk2d	Distal	-1198	-1	Interaction_anno	2.23e-06	0	549
chr3:126931920-126932617	chr3	126931920	126932617	0	0	0	0	0	335318	108058	NM_023813	ENSMUSG00000053819	Camk2d	Distal	2269	1	Interaction_anno	2.23e-06	0	549
chr3:126931920-126932617	chr3	126931920	126932617	0	0	0	0	0	335318	108058	NM_023813	ENSMUSG00000053819	Camk2d	Distal	-2731	-1	Interaction_anno	0.013239	0	549
chr3:127565096-127565440	chr3	127565096	127565440	1	0	1	0	0	-224604	211550	NM_145133	ENSMUSG00000046688	Tifa	Distal	0	0	Interaction_anno	0.00273456	0	1843
chr3:127565096-127565440	chr3	127565096	127565440	1	0	1	0	0	-224604	211550	NM_145133	ENSMUSG00000046688	Tifa	Distal	0	0	Interaction_anno	0.00273456	0	1843
chr3:127571819-127572299	chr3	127571819	127572299	0	0	0	0	0	-217813	211550	NM_145133	ENSMUSG00000046688	Tifa	Distal	2059.5	1	Interaction_anno	0.00273456	0	1843
chr3:127572603-127573275	chr3	127572603	127573275	1	0	0	1	0	-216933	211550	NM_145133	ENSMUSG00000046688	Tifa	Distal	2939.5	1	Interaction_anno	0.00273456	0	1843
chr3:127572603-127573275	chr3	127572603	127573275	1	0	0	1	0	-216933	211550	NM_145133	ENSMUSG00000046688	Tifa	Distal	2939.5	1	Interaction_anno	0.00273456	0	1843
chr3:127823860-127825238	chr3	127823860	127825238	0	0	0	0	0	34677	211550	NM_145133	ENSMUSG00000046688	Tifa	Distal	-450.5	-1	Interaction_anno	2.08e-05	0	1843
chr3:127948875-127949225	chr3	127948875	127949225	0	0	0	0	0	159178	211550	NM_145133	ENSMUSG00000046688	Tifa	Distal	0	0	Interaction_anno	0.0213304	0	1843
chr3:129365166-129365497	chr3	129365166	129365497	0	0	0	0	0	-32582.5	13809	NM_007934	ENSMUSG00000028024	Enpep	Distal	0	0	Interaction_anno	0.0135276	0	249
chr3:129367425-129367918	chr3	129367425	129367918	0	0	0	0	0	-34922.5	13809	NM_007934	ENSMUSG00000028024	Enpep	Distal	0	0	Interaction_anno	0.0135276	0	249
chr3:129378508-129379658	chr3	129378508	129379658	0	0	0	0	0	-46334	13809	NM_007934	ENSMUSG00000028024	Enpep	Distal	0	0	Interaction_anno	0.00491007	0	249
chr3:129399787-129400894	chr3	129399787	129400894	0	0	0	0	0	-67591.5	13809	NM_007934	ENSMUSG00000028024	Enpep	Distal	341	1	Interaction_anno	8.83e-05	0	249
chr3:129421895-129423186	chr3	129421895	129423186	1	0	0	1	0	-89791.5	13809	NM_007934	ENSMUSG00000028024	Enpep	Distal	2541	1	Interaction_anno	2.28e-12	0	249
chr3:129421895-129423186	chr3	129421895	129423186	1	0	0	1	0	-89791.5	13809	NM_007934	ENSMUSG00000028024	Enpep	Distal	2541	1	Interaction_anno	2.28e-12	0	249
chr3:129442590-129443374	chr3	129442590	129443374	1	0	0	1	0	-110233	13809	NM_007934	ENSMUSG00000028024	Enpep	Proximal	0	0	Interaction_anno	2.58e-12	0	249
chr3:129442590-129443374	chr3	129442590	129443374	1	0	0	1	0	-110233	13809	NM_007934	ENSMUSG00000028024	Enpep	Proximal	0	0	Interaction_anno	2.58e-12	0	249
chr3:129446185-129446500	chr3	129446185	129446500	0	0	0	0	0	-113594	13809	NM_007934	ENSMUSG00000028024	Enpep	Distal	1343	1	Interaction_anno	2.58e-12	0	249
chr3:129488599-129489368	chr3	129488599	129489368	0	0	0	0	0	-156234	13809	NM_007934	ENSMUSG00000028024	Enpep	Distal	-1016	-1	Interaction_anno	0.0112716	0	249
chr3:129488599-129489368	chr3	129488599	129489368	0	0	0	0	0	-156234	13809	NM_007934	ENSMUSG00000028024	Enpep	Distal	3984	1	Interaction_anno	0.0142602	0	249
chr3:129535574-129535752	chr3	129535574	129535752	0	0	0	0	0	-202914	13809	NM_007934	ENSMUSG00000028024	Enpep	Proximal	663.5	1	Interaction_anno	1.28e-22	0	249
chr3:129536191-129536580	chr3	129536191	129536580	0	0	0	0	0	-203636	13809	NM_007934	ENSMUSG00000028024	Enpep	Proximal	1386	1	Interaction_anno	1.28e-22	0	249
chr3:129552433-129553594	chr3	129552433	129553594	1	0	0	1	0	-220264	13809	NM_007934	ENSMUSG00000028024	Enpep	Distal	0	0	Interaction_anno	2.55e-06	0	249
chr3:129552433-129553594	chr3	129552433	129553594	1	0	0	1	0	-220264	13809	NM_007934	ENSMUSG00000028024	Enpep	Distal	0	0	Interaction_anno	2.55e-06	0	249
chr3:129573538-129574011	chr3	129573538	129574011	0	0	0	0	0	-241026	13809	NM_007934	ENSMUSG00000028024	Enpep	Distal	-1225	-1	Interaction_anno	0.0464977	0	249
chr3:129730391-129730788	chr3	129730391	129730788	0	0	0	0	0	-397840	13809	NM_007934	ENSMUSG00000028024	Enpep	Proximal	590	1	Interaction_anno	0.0317802	0	249
chr3:129731512-129732000	chr3	129731512	129732000	0	0	0	0	0	-399007	13809	NM_007934	ENSMUSG00000028024	Enpep	Proximal	1756.5	1	Interaction_anno	0.0317802	0	249
chr3:130072874-130073783	chr3	130072874	130073783	2	1	0	1	0	-1.03697e+06	16842	NM_010703	ENSMUSG00000027985	Lef1	Distal	0	0	Interaction_anno	0.0494974	0	-291
chr3:130072874-130073783	chr3	130072874	130073783	2	1	0	1	0	-1.03697e+06	16842	NM_010703	ENSMUSG00000027985	Lef1	Distal	0	0	Interaction_anno	0.0494974	0	-291
chr3:130079705-130080106	chr3	130079705	130080106	0	0	0	0	0	-1.03039e+06	16842	NM_010703	ENSMUSG00000027985	Lef1	Distal	4906	1	Interaction_anno	0.0494974	0	-291
chr3:130714799-130715587	chr3	130714799	130715587	0	0	0	0	0	-395104	16842	NM_010703	ENSMUSG00000027985	Lef1	Proximal	193.5	1	Interaction_anno	1.18e-07	0	-291
chr3:130736948-130737335	chr3	130736948	130737335	0	0	0	0	0	-373156	16842	NM_010703	ENSMUSG00000027985	Lef1	Proximal	2142	1	Interaction_anno	3.73e-10	0	-291
chr3:130760752-130761709	chr3	130760752	130761709	1	0	0	1	0	-349066	16842	NM_010703	ENSMUSG00000027985	Lef1	Distal	0	0	Interaction_anno	5.14e-09	-1	-2797
chr3:130760752-130761709	chr3	130760752	130761709	1	0	0	1	0	-349066	16842	NM_010703	ENSMUSG00000027985	Lef1	Distal	0	0	Interaction_anno	5.14e-09	-1	-2797
chr3:130789387-130789774	chr3	130789387	130789774	0	0	0	0	0	-320716	16842	NM_010703	ENSMUSG00000027985	Lef1	Distal	0	0	Interaction_anno	1.47e-05	0	-291
chr3:130809509-130810883	chr3	130809509	130810883	1	0	0	1	0	-300101	16842	NM_010703	ENSMUSG00000027985	Lef1	Distal	0	0	Interaction_anno	3.67e-14	-1	-2797
chr3:130809509-130810883	chr3	130809509	130810883	1	0	0	1	0	-300101	16842	NM_010703	ENSMUSG00000027985	Lef1	Distal	0	0	Interaction_anno	3.67e-14	-1	-2797
chr3:130818471-130819570	chr3	130818471	130819570	2	1	0	1	0	-291276	16842	NM_010703	ENSMUSG00000027985	Lef1	Distal	4021	1	Interaction_anno	3.67e-14	-1	-2797
chr3:130818471-130819570	chr3	130818471	130819570	2	1	0	1	0	-291276	16842	NM_010703	ENSMUSG00000027985	Lef1	Distal	4021	1	Interaction_anno	3.67e-14	-1	-2797
chr3:130828467-130829360	chr3	130828467	130829360	1	1	0	0	0	-281384	16842	NM_010703	ENSMUSG00000027985	Lef1	Distal	-1086	-1	Interaction_anno	6.05e-11	0	-291
chr3:130828467-130829360	chr3	130828467	130829360	1	1	0	0	0	-281384	16842	NM_010703	ENSMUSG00000027985	Lef1	Distal	-1086	-1	Interaction_anno	6.05e-11	0	-291
chr3:130831810-130832200	chr3	130831810	130832200	1	0	0	1	0	-278292	16842	NM_010703	ENSMUSG00000027985	Lef1	Distal	0	0	Interaction_anno	6.05e-11	0	-291
chr3:130831810-130832200	chr3	130831810	130832200	1	0	0	1	0	-278292	16842	NM_010703	ENSMUSG00000027985	Lef1	Distal	0	0	Interaction_anno	6.05e-11	0	-291
chr3:130871710-130872612	chr3	130871710	130872612	0	0	0	0	0	-238136	16842	NM_010703	ENSMUSG00000027985	Lef1	Distal	-2838.5	-1	Interaction_anno	3.33e-07	0	-291
chr3:130887737-130888349	chr3	130887737	130888349	0	0	0	0	0	-222254	16842	NM_010703	ENSMUSG00000027985	Lef1	Distal	-1956.5	-1	Interaction_anno	7.1e-22	0	-291
chr3:130893816-130894833	chr3	130893816	130894833	0	0	0	0	0	-215972	16842	NM_010703	ENSMUSG00000027985	Lef1	Distal	0	0	Interaction_anno	7.1e-22	0	-291
chr3:130899732-130901247	chr3	130899732	130901247	2	1	0	1	0	-209808	16842	NM_010703	ENSMUSG00000027985	Lef1	Distal	-4510	-1	Interaction_anno	8.44e-08	0	-291
chr3:130899732-130901247	chr3	130899732	130901247	2	1	0	1	0	-209808	16842	NM_010703	ENSMUSG00000027985	Lef1	Distal	-4510	-1	Interaction_anno	8.44e-08	0	-291
chr3:130901403-130902059	chr3	130901403	130902059	1	0	0	0	1	-208566	16842	NM_010703	ENSMUSG00000027985	Lef1	Distal	-3268.5	-1	Interaction_anno	8.44e-08	0	-291
chr3:130901403-130902059	chr3	130901403	130902059	1	0	0	0	1	-208566	16842	NM_010703	ENSMUSG00000027985	Lef1	Distal	-3268.5	-1	Interaction_anno	8.44e-08	0	-291
chr3:130935929-130937350	chr3	130935929	130937350	3	0	0	0	3	-173658	16842	NM_010703	ENSMUSG00000027985	Lef1	Distal	0	0	Interaction_anno	0.000540843	-1	-2797
chr3:130935929-130937350	chr3	130935929	130937350	3	0	0	0	3	-173658	16842	NM_010703	ENSMUSG00000027985	Lef1	Distal	0	0	Interaction_anno	0.000540843	-1	-2797
chr3:131018983-131020070	chr3	131018983	131020070	2	1	0	1	0	-90770.5	16842	NM_010703	ENSMUSG00000027985	Lef1	Distal	-473	-1	Interaction_anno	0.000116418	0	-291
chr3:131018983-131020070	chr3	131018983	131020070	2	1	0	1	0	-90770.5	16842	NM_010703	ENSMUSG00000027985	Lef1	Distal	-473	-1	Interaction_anno	0.000116418	0	-291
chr3:131054144-131054976	chr3	131054144	131054976	1	1	0	0	0	-55737	16842	NM_010703	ENSMUSG00000027985	Lef1	Distal	-439.5	-1	Interaction_anno	6.77e-05	0	-291
chr3:131054144-131054976	chr3	131054144	131054976	1	1	0	0	0	-55737	16842	NM_010703	ENSMUSG00000027985	Lef1	Distal	-439.5	-1	Interaction_anno	6.77e-05	0	-291
chr3:131056971-131057652	chr3	131056971	131057652	1	0	0	1	0	-52985.5	16842	NM_010703	ENSMUSG00000027985	Lef1	Distal	0	0	Interaction_anno	6.77e-05	0	-291
chr3:131056971-131057652	chr3	131056971	131057652	1	0	0	1	0	-52985.5	16842	NM_010703	ENSMUSG00000027985	Lef1	Distal	0	0	Interaction_anno	6.77e-05	0	-291
chr3:131105889-131107750	chr3	131105889	131107750	4	1	0	1	2	-1.77407e+06	13809	NM_007934	ENSMUSG00000028024	Enpep	Proximal	-3180	-1	Interaction_anno	0.00193214	0	249
chr3:131105889-131107750	chr3	131105889	131107750	4	1	0	1	2	-1.77407e+06	13809	NM_007934	ENSMUSG00000028024	Enpep	Proximal	-3180	-1	Interaction_anno	0.00193214	0	249
chr3:131105889-131107750	chr3	131105889	131107750	4	1	0	1	2	-1.77407e+06	13809	NM_007934	ENSMUSG00000028024	Enpep	Proximal	-3180	-1	Interaction_anno	0.00193214	0	249
chr3:131105889-131107750	chr3	131105889	131107750	4	1	0	1	2	-3477	16842	NM_010703	ENSMUSG00000027985	Lef1	Proximal	NA	NA	Proximal_anno	NA	NA	NA
chr3:131105889-131107750	chr3	131105889	131107750	4	1	0	1	2	-3477	16842	NM_010703	ENSMUSG00000027985	Lef1	Proximal	NA	NA	Proximal_anno	NA	NA	NA
chr3:131105889-131107750	chr3	131105889	131107750	4	1	0	1	2	-3477	16842	NM_010703	ENSMUSG00000027985	Lef1	Proximal	NA	NA	Proximal_anno	NA	NA	NA
chr3:131117408-131118367	chr3	131117408	131118367	2	1	0	0	1	-1.78514e+06	13809	NM_007934	ENSMUSG00000028024	Enpep	Proximal	2888	1	Interaction_anno	0.00193214	0	249
chr3:131117408-131118367	chr3	131117408	131118367	2	1	0	0	1	-1.78514e+06	13809	NM_007934	ENSMUSG00000028024	Enpep	Proximal	2888	1	Interaction_anno	0.00193214	0	249
chr3:131117408-131118367	chr3	131117408	131118367	2	1	0	0	1	5097	16842	NM_010703	ENSMUSG00000027985	Lef1	Proximal	NA	NA	Proximal_anno	NA	NA	NA
chr3:131117408-131118367	chr3	131117408	131118367	2	1	0	0	1	5097	16842	NM_010703	ENSMUSG00000027985	Lef1	Proximal	NA	NA	Proximal_anno	NA	NA	NA
chr3:131139214-131140131	chr3	131139214	131140131	0	0	0	0	0	29375.5	16842	NM_010703	ENSMUSG00000027985	Lef1	Distal	-327	-1	Interaction_anno	0.00136176	0	-291
chr3:131156683-131156933	chr3	131156683	131156933	0	0	0	0	0	46511	16842	NM_010703	ENSMUSG00000027985	Lef1	Distal	0	0	Interaction_anno	0.00928742	0	-291
chr3:131157303-131158056	chr3	131157303	131158056	0	0	0	0	0	47382.5	16842	NM_010703	ENSMUSG00000027985	Lef1	Distal	0	0	Interaction_anno	0.00928742	0	-291
chr3:131176279-131176572	chr3	131176279	131176572	1	0	0	1	0	66128.5	16842	NM_010703	ENSMUSG00000027985	Lef1	Distal	0	0	Interaction_anno	5.9e-12	0	-291
chr3:131176279-131176572	chr3	131176279	131176572	1	0	0	1	0	66128.5	16842	NM_010703	ENSMUSG00000027985	Lef1	Distal	0	0	Interaction_anno	5.9e-12	0	-291
chr3:131214826-131215198	chr3	131214826	131215198	0	0	0	0	0	104715	16842	NM_010703	ENSMUSG00000027985	Lef1	Distal	0	0	Interaction_anno	1.25e-13	0	-291
chr3:131227677-131228437	chr3	131227677	131228437	1	0	1	0	0	117760	16842	NM_010703	ENSMUSG00000027985	Lef1	Distal	-1942.5	-1	Interaction_anno	7.36e-06	0	-291
chr3:131227677-131228437	chr3	131227677	131228437	1	0	1	0	0	117760	16842	NM_010703	ENSMUSG00000027985	Lef1	Distal	-1942.5	-1	Interaction_anno	7.36e-06	0	-291
chr3:131237810-131238576	chr3	131237810	131238576	0	0	0	0	0	127896	16842	NM_010703	ENSMUSG00000027985	Lef1	Distal	3193.5	1	Interaction_anno	7.36e-06	0	-291
chr3:14869635-14870517	chr3	14869635	14870517	0	0	0	0	0	228349	71934	NM_024495	ENSMUSG00000027555	Car13	Proximal	0	0	Interaction_anno	0.00894042	0	773
chr3:14870991-14871168	chr3	14870991	14871168	0	0	0	0	0	229352	71934	NM_024495	ENSMUSG00000027555	Car13	Proximal	0	0	Interaction_anno	0.00894042	0	773
chr3:14871220-14871793	chr3	14871220	14871793	1	1	0	0	0	229780	71934	NM_024495	ENSMUSG00000027555	Car13	Proximal	0	0	Interaction_anno	0.00894042	0	773
chr3:14871220-14871793	chr3	14871220	14871793	1	1	0	0	0	229780	71934	NM_024495	ENSMUSG00000027555	Car13	Proximal	0	0	Interaction_anno	0.00894042	0	773
chr3:14876624-14876909	chr3	14876624	14876909	2	1	0	1	0	235040	71934	NM_024495	ENSMUSG00000027555	Car13	Proximal	1767	1	Interaction_anno	0.00894042	0	773
chr3:14876624-14876909	chr3	14876624	14876909	2	1	0	1	0	235040	71934	NM_024495	ENSMUSG00000027555	Car13	Proximal	1767	1	Interaction_anno	0.00894042	0	773
chr3:52293116-52293536	chr3	52293116	52293536	0	0	0	0	0	24989	56458	NM_019739	ENSMUSG00000044167	Foxo1	Distal	-1673.5	-1	Interaction_anno	0.00394466	0	-837
chr3:52299305-52299769	chr3	52299305	52299769	0	0	0	0	0	31200	56458	NM_019739	ENSMUSG00000044167	Foxo1	Distal	0	0	Interaction_anno	0.00394466	0	-837
chr3:52330731-52331535	chr3	52330731	52331535	0	0	0	0	0	62796	56458	NM_019739	ENSMUSG00000044167	Foxo1	Distal	1133.5	1	Interaction_anno	0.0146082	0	-837
chr3:52331580-52332062	chr3	52331580	52332062	1	0	0	0	1	63484	56458	NM_019739	ENSMUSG00000044167	Foxo1	Distal	1821.5	1	Interaction_anno	0.0146082	0	-837
chr3:52331580-52332062	chr3	52331580	52332062	1	0	0	0	1	63484	56458	NM_019739	ENSMUSG00000044167	Foxo1	Distal	1821.5	1	Interaction_anno	0.0146082	0	-837
chr3:52340423-52340977	chr3	52340423	52340977	0	0	0	0	0	72363	56458	NM_019739	ENSMUSG00000044167	Foxo1	Distal	0	0	Interaction_anno	2.23e-09	0	-837
chr3:52343274-52344167	chr3	52343274	52344167	0	0	0	0	0	75383.5	56458	NM_019739	ENSMUSG00000044167	Foxo1	Distal	0	0	Interaction_anno	2.23e-09	0	-837
chr3:52392642-52392821	chr3	52392642	52392821	1	1	0	0	0	124394	56458	NM_019739	ENSMUSG00000044167	Foxo1	Distal	-2268	-1	Interaction_anno	2.57e-13	0	-837
chr3:52392642-52392821	chr3	52392642	52392821	1	1	0	0	0	124394	56458	NM_019739	ENSMUSG00000044167	Foxo1	Distal	-2268	-1	Interaction_anno	2.57e-13	0	-837
chr3:52395617-52395832	chr3	52395617	52395832	1	1	0	0	0	127388	56458	NM_019739	ENSMUSG00000044167	Foxo1	Distal	0	0	Interaction_anno	2.57e-13	0	-837
chr3:52395617-52395832	chr3	52395617	52395832	1	1	0	0	0	127388	56458	NM_019739	ENSMUSG00000044167	Foxo1	Distal	0	0	Interaction_anno	2.57e-13	0	-837
chr3:52395922-52396809	chr3	52395922	52396809	0	0	0	0	0	128028	56458	NM_019739	ENSMUSG00000044167	Foxo1	Distal	0	0	Interaction_anno	2.57e-13	0	-837
chr3:52397360-52397608	chr3	52397360	52397608	0	0	0	0	0	129147	56458	NM_019739	ENSMUSG00000044167	Foxo1	Distal	0	0	Interaction_anno	2.57e-13	0	-837
chr3:52400111-52400829	chr3	52400111	52400829	0	0	0	0	0	132133	56458	NM_019739	ENSMUSG00000044167	Foxo1	Distal	470.5	1	Interaction_anno	2.57e-13	0	-837
chr3:52400904-52401082	chr3	52400904	52401082	0	0	0	0	0	132656	56458	NM_019739	ENSMUSG00000044167	Foxo1	Distal	993.5	1	Interaction_anno	2.57e-13	0	-837
chr3:52401166-52401605	chr3	52401166	52401605	0	0	0	0	0	133048	56458	NM_019739	ENSMUSG00000044167	Foxo1	Distal	1386	1	Interaction_anno	2.57e-13	0	-837
chr3:52440716-52440887	chr3	52440716	52440887	0	0	0	0	0	172464	56458	NM_019739	ENSMUSG00000044167	Foxo1	Distal	0	0	Interaction_anno	6.08e-19	0	-837
chr3:52443630-52444713	chr3	52443630	52444713	2	1	0	1	0	175834	56458	NM_019739	ENSMUSG00000044167	Foxo1	Distal	0	0	Interaction_anno	6.08e-19	0	-837
chr3:52443630-52444713	chr3	52443630	52444713	2	1	0	1	0	175834	56458	NM_019739	ENSMUSG00000044167	Foxo1	Distal	0	0	Interaction_anno	6.08e-19	0	-837
chr3:52447799-52448300	chr3	52447799	52448300	1	1	0	0	0	179712	56458	NM_019739	ENSMUSG00000044167	Foxo1	Distal	3050	1	Interaction_anno	6.08e-19	0	-837
chr3:52447799-52448300	chr3	52447799	52448300	1	1	0	0	0	179712	56458	NM_019739	ENSMUSG00000044167	Foxo1	Distal	3050	1	Interaction_anno	6.08e-19	0	-837
chr3:52457977-52459145	chr3	52457977	52459145	3	1	0	1	1	190224	56458	NM_019739	ENSMUSG00000044167	Foxo1	Distal	0	0	Interaction_anno	5.49e-14	0	-837
chr3:52457977-52459145	chr3	52457977	52459145	3	1	0	1	1	190224	56458	NM_019739	ENSMUSG00000044167	Foxo1	Distal	0	0	Interaction_anno	5.49e-14	0	-837
chr3:52464646-52465038	chr3	52464646	52465038	0	0	0	0	0	196505	56458	NM_019739	ENSMUSG00000044167	Foxo1	Distal	4842.5	1	Interaction_anno	5.49e-14	0	-837
chr3:52467921-52468866	chr3	52467921	52468866	1	1	0	0	0	200056	56458	NM_019739	ENSMUSG00000044167	Foxo1	Distal	-1606	-1	Interaction_anno	3.87e-06	0	-837
chr3:52467921-52468866	chr3	52467921	52468866	1	1	0	0	0	200056	56458	NM_019739	ENSMUSG00000044167	Foxo1	Distal	-1606	-1	Interaction_anno	3.87e-06	0	-837
chr3:52476648-52477275	chr3	52476648	52477275	0	0	0	0	0	208624	56458	NM_019739	ENSMUSG00000044167	Foxo1	Distal	1962	1	Interaction_anno	3.87e-06	0	-837
chr3:52476648-52477275	chr3	52476648	52477275	0	0	0	0	0	208624	56458	NM_019739	ENSMUSG00000044167	Foxo1	Distal	-3038	-1	Interaction_anno	0.0377552	0	-837
chr3:52498718-52499659	chr3	52498718	52499659	0	0	0	0	0	230852	56458	NM_019739	ENSMUSG00000044167	Foxo1	Distal	0	0	Interaction_anno	0.0246782	1	4163
chr3:52554656-52555836	chr3	52554656	52555836	2	1	0	1	0	286909	56458	NM_019739	ENSMUSG00000044167	Foxo1	Distal	-4753.5	-1	Interaction_anno	5.65e-13	0	-837
chr3:52554656-52555836	chr3	52554656	52555836	2	1	0	1	0	286909	56458	NM_019739	ENSMUSG00000044167	Foxo1	Distal	-4753.5	-1	Interaction_anno	5.65e-13	0	-837
chr3:52567433-52568370	chr3	52567433	52568370	0	0	0	0	0	299564	56458	NM_019739	ENSMUSG00000044167	Foxo1	Distal	2902	1	Interaction_anno	5.65e-13	0	-837
chr3:52568666-52568951	chr3	52568666	52568951	1	1	0	0	0	300472	56458	NM_019739	ENSMUSG00000044167	Foxo1	Distal	3809	1	Interaction_anno	5.65e-13	0	-837
chr3:52568666-52568951	chr3	52568666	52568951	1	1	0	0	0	300472	56458	NM_019739	ENSMUSG00000044167	Foxo1	Distal	3809	1	Interaction_anno	5.65e-13	0	-837
chr3:52630304-52630553	chr3	52630304	52630553	0	0	0	0	0	362092	56458	NM_019739	ENSMUSG00000044167	Foxo1	Distal	-4571	-1	Interaction_anno	1.77e-10	0	-837
chr3:52634387-52634744	chr3	52634387	52634744	1	0	0	1	0	366228	56458	NM_019739	ENSMUSG00000044167	Foxo1	Distal	-434	-1	Interaction_anno	1.77e-10	0	-837
chr3:52634387-52634744	chr3	52634387	52634744	1	0	0	1	0	366228	56458	NM_019739	ENSMUSG00000044167	Foxo1	Distal	-434	-1	Interaction_anno	1.77e-10	0	-837
chr3:52638683-52639320	chr3	52638683	52639320	1	1	0	0	0	370664	56458	NM_019739	ENSMUSG00000044167	Foxo1	Distal	0	0	Interaction_anno	1.77e-10	0	-837
chr3:52638683-52639320	chr3	52638683	52639320	1	1	0	0	0	370664	56458	NM_019739	ENSMUSG00000044167	Foxo1	Distal	0	0	Interaction_anno	1.77e-10	0	-837
chr3:52731929-52732406	chr3	52731929	52732406	0	0	0	0	0	463830	56458	NM_019739	ENSMUSG00000044167	Foxo1	Proximal	2168	1	Interaction_anno	6.03e-11	0	-837
chr3:52754837-52755482	chr3	52754837	52755482	1	0	0	1	0	486822	56458	NM_019739	ENSMUSG00000044167	Foxo1	Distal	160	1	Interaction_anno	8.44e-09	0	-837
chr3:52754837-52755482	chr3	52754837	52755482	1	0	0	1	0	486822	56458	NM_019739	ENSMUSG00000044167	Foxo1	Distal	160	1	Interaction_anno	8.44e-09	0	-837
chr3:52758628-52759039	chr3	52758628	52759039	0	0	0	0	0	490496	56458	NM_019739	ENSMUSG00000044167	Foxo1	Distal	3834	1	Interaction_anno	8.44e-09	0	-837
chr3:52766857-52767763	chr3	52766857	52767763	2	1	0	1	0	498973	56458	NM_019739	ENSMUSG00000044167	Foxo1	Distal	0	0	Interaction_anno	1.81e-26	0	-837
chr3:52766857-52767763	chr3	52766857	52767763	2	1	0	1	0	498973	56458	NM_019739	ENSMUSG00000044167	Foxo1	Distal	0	0	Interaction_anno	1.81e-26	0	-837
chr3:52781530-52781856	chr3	52781530	52781856	1	1	0	0	0	513356	56458	NM_019739	ENSMUSG00000044167	Foxo1	Distal	-3306.5	-1	Interaction_anno	1.41e-20	0	-837
chr3:52781530-52781856	chr3	52781530	52781856	1	1	0	0	0	513356	56458	NM_019739	ENSMUSG00000044167	Foxo1	Distal	-3306.5	-1	Interaction_anno	1.41e-20	0	-837
chr3:52790847-52791577	chr3	52790847	52791577	1	0	0	1	0	522875	56458	NM_019739	ENSMUSG00000044167	Foxo1	Distal	1212.5	1	Interaction_anno	1.41e-20	0	-837
chr3:52790847-52791577	chr3	52790847	52791577	1	0	0	1	0	522875	56458	NM_019739	ENSMUSG00000044167	Foxo1	Distal	1212.5	1	Interaction_anno	1.41e-20	0	-837
chr3:52797332-52798582	chr3	52797332	52798582	0	0	0	0	0	529620	56458	NM_019739	ENSMUSG00000044167	Foxo1	Distal	-2042.5	-1	Interaction_anno	4.27e-15	0	-837
chr3:52800717-52800956	chr3	52800717	52800956	0	0	0	0	0	532500	56458	NM_019739	ENSMUSG00000044167	Foxo1	Distal	0	0	Interaction_anno	4.27e-15	0	-837
[truncated: 1,035 more rows]

## Sheet: Table S1D
Supplemntary table 1D
Output from ICE-A TF occupancy analysis, filtered for distal elements open in T progenitors with T cell target genes . Related to figure 2.
peakID	Chr	Start	End	Peak_Score	EBF1	GATA3	PAX5	TCF7	Distance_to_TSS	EntrezID	Refseq	Ensembl	Gene	Peak_type	Peak_bin_distance	Peak_bin	Annotation_method	Interaction_score	Promoter_bin	TSS_bin_distance
chr10:127125332-127125582	chr10	127125332	127125582	0	0	0	0	0	-198250	216445	NM_146011	ENSMUSG00000040345	Arhgap9	Proximal	457.5	1	Interaction_anno	0.000812582	0	536
chr10:130311323-130312056	chr10	130311323	130312056	0	0	0	0	0	-11162.5	67596	NM_183264	ENSMUSG00000034833	Tespa1	Distal	0	0	Interaction_anno	1.18273634694e-06	0	-352
chr10:130313392-130313838	chr10	130313392	130313838	0	0	0	0	0	-9237	67596	NM_183264	ENSMUSG00000034833	Tespa1	Proximal	0	0	Interaction_anno	1.18273634694e-06	0	-352
chr10:130313392-130313838	chr10	130313392	130313838	0	0	0	0	0	-9237	67596	NM_183264	ENSMUSG00000034833	Tespa1	Proximal	NA	NA	Proximal_anno	NA	NA	NA
chr10:130314385-130314838	chr10	130314385	130314838	0	0	0	0	0	-8240.5	67596	NM_183264	ENSMUSG00000034833	Tespa1	Proximal	0	0	Interaction_anno	1.18273634694e-06	0	-352
chr10:130314385-130314838	chr10	130314385	130314838	0	0	0	0	0	-8240	67596	NM_183264	ENSMUSG00000034833	Tespa1	Proximal	NA	NA	Proximal_anno	NA	NA	NA
chr10:130335092-130335702	chr10	130335092	130335702	0	0	0	0	0	12545	67596	NM_183264	ENSMUSG00000034833	Tespa1	Distal	0	0	Interaction_anno	0.0202078	1	4648
chr10:130336177-130336710	chr10	130336177	130336710	0	0	0	0	0	13591.5	67596	NM_183264	ENSMUSG00000034833	Tespa1	Distal	0	0	Interaction_anno	0.0202078	1	4648
chr10:130337416-130338125	chr10	130337416	130338125	0	0	0	0	0	14918.5	67596	NM_183264	ENSMUSG00000034833	Tespa1	Distal	0	0	Interaction_anno	0.0202078	1	4648
chr10:130363524-130364250	chr10	130363524	130364250	0	0	0	0	0	41035	67596	NM_183264	ENSMUSG00000034833	Tespa1	Distal	3887.5	1	Interaction_anno	0.0194012	0	-352
chr10:28485422-28486022	chr10	28485422	28486022	0	0	0	0	0	-182638	210757	NM_178666	ENSMUSG00000049109	Themis	Distal	0	0	Interaction_anno	1.78376579052e-06	0	-860
chr10:28498477-28499141	chr10	28498477	28499141	0	0	0	0	0	-169551	210757	NM_178666	ENSMUSG00000049109	Themis	Distal	0	0	Interaction_anno	0.00190948	1	4140
chr10:28518258-28518921	chr10	28518258	28518921	0	0	0	0	0	-149770	210757	NM_178666	ENSMUSG00000049109	Themis	Distal	-1410	-1	Interaction_anno	0.00033324	0	-860
chr10:28567173-28567981	chr10	28567173	28567981	1	0	0	0	1	-100783	210757	NM_178666	ENSMUSG00000049109	Themis	Distal	0	0	Interaction_anno	0.000204133	0	-860
chr10:28567173-28567981	chr10	28567173	28567981	1	0	0	0	1	-100783	210757	NM_178666	ENSMUSG00000049109	Themis	Distal	0	0	Interaction_anno	0.000204133	0	-860
chr10:28593585-28594572	chr10	28593585	28594572	1	0	0	0	1	-74281.5	210757	NM_178666	ENSMUSG00000049109	Themis	Distal	0	0	Interaction_anno	4.4308339651e-11	0	-860
chr10:28593585-28594572	chr10	28593585	28594572	1	0	0	0	1	-74281.5	210757	NM_178666	ENSMUSG00000049109	Themis	Distal	0	0	Interaction_anno	4.4308339651e-11	0	-860
chr10:28596924-28597263	chr10	28596924	28597263	1	0	0	0	1	-71266.5	210757	NM_178666	ENSMUSG00000049109	Themis	Distal	2094	1	Interaction_anno	4.4308339651e-11	0	-860
chr10:28596924-28597263	chr10	28596924	28597263	1	0	0	0	1	-71266.5	210757	NM_178666	ENSMUSG00000049109	Themis	Distal	2094	1	Interaction_anno	4.4308339651e-11	0	-860
chr10:28618828-28620186	chr10	28618828	28620186	0	0	0	0	0	-48853	210757	NM_178666	ENSMUSG00000049109	Themis	Distal	0	0	Interaction_anno	1.74354041786e-08	0	-860
chr10:28694740-28696001	chr10	28694740	28696001	1	0	0	0	1	27010.5	210757	NM_178666	ENSMUSG00000049109	Themis	Distal	0	0	Interaction_anno	0.00612617	1	4140
chr10:28694740-28696001	chr10	28694740	28696001	1	0	0	0	1	27010.5	210757	NM_178666	ENSMUSG00000049109	Themis	Distal	0	0	Interaction_anno	0.00612617	1	4140
chr10:40153136-40153789	chr10	40153136	40153789	1	0	0	0	1	-11208.5	72472	NM_028247	ENSMUSG00000019838	Slc16a10	Distal	0	0	Interaction_anno	6.25377670403e-08	0	-246
chr10:40153136-40153789	chr10	40153136	40153789	1	0	0	0	1	-11208.5	72472	NM_028247	ENSMUSG00000019838	Slc16a10	Distal	0	0	Interaction_anno	6.25377670403e-08	0	-246
chr10:40163136-40163852	chr10	40163136	40163852	1	1	0	0	0	-21240	72472	NM_028247	ENSMUSG00000019838	Slc16a10	Distal	0	0	Interaction_anno	0.00210839	0	-246
chr10:40163136-40163852	chr10	40163136	40163852	1	1	0	0	0	-21240	72472	NM_028247	ENSMUSG00000019838	Slc16a10	Distal	0	0	Interaction_anno	0.00210839	0	-246
chr10:40164415-40165352	chr10	40164415	40165352	1	0	0	1	0	-22629.5	72472	NM_028247	ENSMUSG00000019838	Slc16a10	Distal	0	0	Interaction_anno	0.00210839	0	-246
chr10:40164415-40165352	chr10	40164415	40165352	1	0	0	1	0	-22629.5	72472	NM_028247	ENSMUSG00000019838	Slc16a10	Distal	0	0	Interaction_anno	0.00210839	0	-246
chr10:40170803-40171723	chr10	40170803	40171723	1	0	1	0	0	-29009	72472	NM_028247	ENSMUSG00000019838	Slc16a10	Distal	-3736.5	-1	Interaction_anno	0.010864	0	-246
chr10:40170803-40171723	chr10	40170803	40171723	1	0	1	0	0	-29009	72472	NM_028247	ENSMUSG00000019838	Slc16a10	Distal	-3736.5	-1	Interaction_anno	0.010864	0	-246
chr10:40177689-40177969	chr10	40177689	40177969	0	0	0	0	0	-35575	72472	NM_028247	ENSMUSG00000019838	Slc16a10	Distal	0	0	Interaction_anno	0.010864	0	-246
chr10:79712028-79713213	chr10	79712028	79713213	1	0	1	0	0	-64653.5	83554	NM_031380	ENSMUSG00000020325	Fstl3	Proximal	2621	1	Interaction_anno	0.00744267	0	226
chr10:79712028-79713213	chr10	79712028	79713213	1	0	1	0	0	-64653.5	83554	NM_031380	ENSMUSG00000020325	Fstl3	Proximal	2621	1	Interaction_anno	0.00744267	0	226
chr11:113296992-113298225	chr11	113296992	113298225	1	1	0	0	0	-321718	20606	NM_009217	ENSMUSG00000047904	Sstr2	Distal	0	0	Interaction_anno	0.00015892	1	3173
chr11:113296992-113298225	chr11	113296992	113298225	1	1	0	0	0	-321718	20606	NM_009217	ENSMUSG00000047904	Sstr2	Distal	0	0	Interaction_anno	0.00015892	1	3173
chr11:113360122-113360577	chr11	113360122	113360577	0	0	0	0	0	-258978	20606	NM_009217	ENSMUSG00000047904	Sstr2	Distal	-4650	-1	Interaction_anno	0.0271902	0	-1827
chr11:113362619-113363159	chr11	113362619	113363159	0	0	0	0	0	-256438	20606	NM_009217	ENSMUSG00000047904	Sstr2	Distal	-2110.5	-1	Interaction_anno	0.0271902	0	-1827
chr11:113487457-113488174	chr11	113487457	113488174	0	0	0	0	0	-131512	20606	NM_009217	ENSMUSG00000047904	Sstr2	Distal	2816	1	Interaction_anno	8.89891893552e-06	0	-1827
chr11:115406881-115407508	chr11	115406881	115407508	1	0	0	0	1	-55278.5	217316	NM_001080934	ENSMUSG00000045775	Slc16a5	Proximal	2195	1	Interaction_anno	5.619367961e-07	0	26
chr11:115406881-115407508	chr11	115406881	115407508	1	0	0	0	1	-55278.5	217316	NM_001080934	ENSMUSG00000045775	Slc16a5	Proximal	2195	1	Interaction_anno	5.619367961e-07	0	26
chr11:115451660-115452617	chr11	115451660	115452617	2	0	0	1	1	-10334.5	217316	NM_001080934	ENSMUSG00000045775	Slc16a5	Proximal	0	0	Interaction_anno	2.41527213028e-21	0	26
chr11:115451660-115452617	chr11	115451660	115452617	2	0	0	1	1	-10334.5	217316	NM_001080934	ENSMUSG00000045775	Slc16a5	Proximal	0	0	Interaction_anno	2.41527213028e-21	0	26
chr11:115712686-115713165	chr11	115712686	115713165	1	0	0	0	1	250452	217316	NM_001080934	ENSMUSG00000045775	Slc16a5	Proximal	2926	1	Interaction_anno	0.0144329	1	3700
chr11:115712686-115713165	chr11	115712686	115713165	1	0	0	0	1	250452	217316	NM_001080934	ENSMUSG00000045775	Slc16a5	Proximal	2926	1	Interaction_anno	0.0144329	1	3700
chr11:117878010-117879318	chr11	117878010	117879318	1	0	0	1	0	90702	12702	NM_007707	ENSMUSG00000053113	Socs3	Proximal	3664.5	1	Interaction_anno	8.18776387852e-25	0	1866
chr11:117878010-117879318	chr11	117878010	117879318	1	0	0	1	0	90702	12702	NM_007707	ENSMUSG00000053113	Socs3	Proximal	3664.5	1	Interaction_anno	8.18776387852e-25	0	1866
chr11:117914406-117914942	chr11	117914406	117914942	1	0	0	0	1	54692	12702	NM_007707	ENSMUSG00000053113	Socs3	Distal	0	0	Interaction_anno	1.90984560059e-07	0	1866
chr11:117914406-117914942	chr11	117914406	117914942	1	0	0	0	1	54692	12702	NM_007707	ENSMUSG00000053113	Socs3	Distal	0	0	Interaction_anno	1.90984560059e-07	0	1866
chr11:117930734-117931349	chr11	117930734	117931349	0	0	0	0	0	38324.5	12702	NM_007707	ENSMUSG00000053113	Socs3	Distal	1042	1	Interaction_anno	7.44291102625e-16	0	1866
chr11:117952002-117952750	chr11	117952002	117952750	1	1	0	0	0	16990	12702	NM_007707	ENSMUSG00000053113	Socs3	Distal	0	0	Interaction_anno	2.19113989187e-13	0	1866
chr11:117952002-117952750	chr11	117952002	117952750	1	1	0	0	0	16990	12702	NM_007707	ENSMUSG00000053113	Socs3	Distal	0	0	Interaction_anno	2.19113989187e-13	0	1866
chr11:117954074-117954518	chr11	117954074	117954518	1	0	0	1	0	15070	12702	NM_007707	ENSMUSG00000053113	Socs3	Distal	0	0	Interaction_anno	2.19113989187e-13	0	1866
chr11:117954074-117954518	chr11	117954074	117954518	1	0	0	1	0	15070	12702	NM_007707	ENSMUSG00000053113	Socs3	Distal	0	0	Interaction_anno	2.19113989187e-13	0	1866
chr11:118145533-118146798	chr11	118145533	118146798	2	1	0	1	0	-176800	12702	NM_007707	ENSMUSG00000053113	Socs3	Distal	0	0	Interaction_anno	0.002346	0	1866
chr11:118145533-118146798	chr11	118145533	118146798	2	1	0	1	0	-176800	12702	NM_007707	ENSMUSG00000053113	Socs3	Distal	0	0	Interaction_anno	0.002346	0	1866
chr11:118232131-118233039	chr11	118232131	118233039	2	1	0	0	1	-263219	12702	NM_007707	ENSMUSG00000053113	Socs3	Distal	0	0	Interaction_anno	0.00016883	0	1866
chr11:118232131-118233039	chr11	118232131	118233039	2	1	0	0	1	-263219	12702	NM_007707	ENSMUSG00000053113	Socs3	Distal	0	0	Interaction_anno	0.00016883	0	1866
chr11:118470063-118470927	chr11	118470063	118470927	0	0	0	0	0	36694	56745	NM_019959	ENSMUSG00000017446	C1qtnf1	Proximal	-4504.5	-1	Interaction_anno	0.021067	0	-1034
chr11:46379749-46380919	chr11	46379749	46380919	2	0	0	1	1	9181	16428	NM_010583	ENSMUSG00000020395	Itk	Proximal	334.5	1	Interaction_anno	3.78927203299e-07	0	2015
chr11:46379749-46380919	chr11	46379749	46380919	2	0	0	1	1	9181	16428	NM_010583	ENSMUSG00000020395	Itk	Proximal	334.5	1	Interaction_anno	3.78927203299e-07	0	2015
chr11:46379749-46380919	chr11	46379749	46380919	2	0	0	1	1	9181	16428	NM_010583	ENSMUSG00000020395	Itk	Proximal	NA	NA	Proximal_anno	NA	NA	NA
chr11:46379749-46380919	chr11	46379749	46380919	2	0	0	1	1	9181	16428	NM_010583	ENSMUSG00000020395	Itk	Proximal	NA	NA	Proximal_anno	NA	NA	NA
chr11:46421242-46422081	chr11	46421242	46422081	1	0	0	0	1	-32146.5	16428	NM_010583	ENSMUSG00000020395	Itk	Distal	0	0	Interaction_anno	1.19510512439e-05	0	2015
chr11:46421242-46422081	chr11	46421242	46422081	1	0	0	0	1	-32146.5	16428	NM_010583	ENSMUSG00000020395	Itk	Distal	0	0	Interaction_anno	1.19510512439e-05	0	2015
chr11:46431028-46431615	chr11	46431028	46431615	0	0	0	0	0	-41806.5	16428	NM_010583	ENSMUSG00000020395	Itk	Proximal	-3678	-1	Interaction_anno	3.36528495882e-08	0	2015
chr11:5091765-5092053	chr11	5091765	5092053	0	0	0	0	0	169701	84035	NM_032396	ENSMUSG00000020393	Kremen1	Proximal	-3090.5	-1	Interaction_anno	4.19660389325e-08	-1	-5890
chr11:5114751-5115341	chr11	5114751	5115341	0	0	0	0	0	146564	84035	NM_032396	ENSMUSG00000020393	Kremen1	Distal	0	0	Interaction_anno	8.03991781776e-06	0	-890
chr11:51681260-51682285	chr11	51681260	51682285	1	0	0	1	0	600822	21414	NM_009331	ENSMUSG00000000782	Tcf7	Proximal	-3227	-1	Interaction_anno	0.0138277	0	95
chr11:51681260-51682285	chr11	51681260	51682285	1	0	0	1	0	600822	21414	NM_009331	ENSMUSG00000000782	Tcf7	Proximal	-3227	-1	Interaction_anno	0.0138277	0	95
chr11:5176638-5177644	chr11	5176638	5177644	1	0	0	0	1	84469	84035	NM_032396	ENSMUSG00000020393	Kremen1	Distal	-2858.5	-1	Interaction_anno	3.29060454126e-05	0	-890
chr11:5176638-5177644	chr11	5176638	5177644	1	0	0	0	1	84469	84035	NM_032396	ENSMUSG00000020393	Kremen1	Distal	-2858.5	-1	Interaction_anno	3.29060454126e-05	0	-890
chr11:52292084-52293259	chr11	52292084	52293259	2	1	0	1	0	-10076.5	21414	NM_009331	ENSMUSG00000000782	Tcf7	Proximal	0	0	Interaction_anno	6.49027781837e-56	0	95
chr11:52292084-52293259	chr11	52292084	52293259	2	1	0	1	0	-10076.5	21414	NM_009331	ENSMUSG00000000782	Tcf7	Proximal	0	0	Interaction_anno	6.49027781837e-56	0	95
chr11:52292084-52293259	chr11	52292084	52293259	2	1	0	1	0	-9658	21414	NM_009331	ENSMUSG00000000782	Tcf7	Proximal	NA	NA	Proximal_anno	NA	NA	NA
chr11:52292084-52293259	chr11	52292084	52293259	2	1	0	1	0	-9658	21414	NM_009331	ENSMUSG00000000782	Tcf7	Proximal	NA	NA	Proximal_anno	NA	NA	NA
chr11:52299589-52300127	chr11	52299589	52300127	0	0	0	0	0	-17263	21414	NM_009331	ENSMUSG00000000782	Tcf7	Distal	4858.5	1	Interaction_anno	6.49027781837e-56	0	95
chr11:52310737-52311111	chr11	52310737	52311111	1	0	0	0	1	-28329	21414	NM_009331	ENSMUSG00000000782	Tcf7	Distal	0	0	Interaction_anno	3.88157482876e-41	0	95
chr11:52310737-52311111	chr11	52310737	52311111	1	0	0	0	1	-28329	21414	NM_009331	ENSMUSG00000000782	Tcf7	Distal	0	0	Interaction_anno	3.88157482876e-41	0	95
chr11:52314071-52314859	chr11	52314071	52314859	1	0	0	0	1	-31870	21414	NM_009331	ENSMUSG00000000782	Tcf7	Distal	0	0	Interaction_anno	3.88157482876e-41	0	95
chr11:52314071-52314859	chr11	52314071	52314859	1	0	0	0	1	-31870	21414	NM_009331	ENSMUSG00000000782	Tcf7	Distal	0	0	Interaction_anno	3.88157482876e-41	0	95
chr11:52318073-52318867	chr11	52318073	52318867	2	0	0	1	1	-35875	21414	NM_009331	ENSMUSG00000000782	Tcf7	Distal	3470.5	1	Interaction_anno	3.88157482876e-41	0	95
chr11:52318073-52318867	chr11	52318073	52318867	2	0	0	1	1	-35875	21414	NM_009331	ENSMUSG00000000782	Tcf7	Distal	3470.5	1	Interaction_anno	3.88157482876e-41	0	95
chr11:52340628-52341817	chr11	52340628	52341817	1	1	0	0	0	-58627.5	21414	NM_009331	ENSMUSG00000000782	Tcf7	Distal	0	0	Interaction_anno	4.27158718128e-46	0	95
chr11:52340628-52341817	chr11	52340628	52341817	1	1	0	0	0	-58627.5	21414	NM_009331	ENSMUSG00000000782	Tcf7	Distal	0	0	Interaction_anno	4.27158718128e-46	0	95
chr11:5253167-5254274	chr11	5253167	5254274	0	0	0	0	0	7889	84035	NM_032396	ENSMUSG00000020393	Kremen1	Proximal	NA	NA	Proximal_anno	NA	NA	NA
chr11:75012714-75013581	chr11	75012714	75013581	0	0	0	0	0	-180846	237847	NM_177708	ENSMUSG00000045287	Rtn4rl1	Distal	0	0	Interaction_anno	0.0124639	0	-1493
chr11:75204234-75205159	chr11	75204234	75205159	1	0	0	0	1	10703.5	237847	NM_177708	ENSMUSG00000045287	Rtn4rl1	Distal	-303	-1	Interaction_anno	1.22736875895e-16	0	-1493
chr11:75204234-75205159	chr11	75204234	75205159	1	0	0	0	1	10703.5	237847	NM_177708	ENSMUSG00000045287	Rtn4rl1	Distal	-303	-1	Interaction_anno	1.22736875895e-16	0	-1493
chr11:75212081-75212320	chr11	75212081	75212320	0	0	0	0	0	18207.5	237847	NM_177708	ENSMUSG00000045287	Rtn4rl1	Distal	2201	1	Interaction_anno	1.22736875895e-16	0	-1493
chr11:75227541-75228143	chr11	75227541	75228143	0	0	0	0	0	33849	237847	NM_177708	ENSMUSG00000045287	Rtn4rl1	Distal	0	0	Interaction_anno	1.23995125774e-24	0	-1493
chr11:75282314-75283204	chr11	75282314	75283204	1	0	0	0	1	88766	237847	NM_177708	ENSMUSG00000045287	Rtn4rl1	Distal	0	0	Interaction_anno	2.09371385244e-53	0	-1493
chr11:75282314-75283204	chr11	75282314	75283204	1	0	0	0	1	88766	237847	NM_177708	ENSMUSG00000045287	Rtn4rl1	Distal	0	0	Interaction_anno	2.09371385244e-53	0	-1493
chr11:75290690-75291331	chr11	75290690	75291331	1	0	0	1	0	97017.5	237847	NM_177708	ENSMUSG00000045287	Rtn4rl1	Distal	-3989	-1	Interaction_anno	4.52395486249e-05	0	-1493
chr11:75290690-75291331	chr11	75290690	75291331	1	0	0	1	0	97017.5	237847	NM_177708	ENSMUSG00000045287	Rtn4rl1	Distal	-3989	-1	Interaction_anno	4.52395486249e-05	0	-1493
chr12:106582960-106583522	chr12	106582960	106583522	0	0	0	0	0	1420173	58208	NM_021399	ENSMUSG00000048251	Bcl11b	Distal	3241.5	1	Interaction_anno	3.67155579956e-29	1	5914
chr12:106801930-106803010	chr12	106801930	106803010	0	0	0	0	0	1200944	58208	NM_021399	ENSMUSG00000048251	Bcl11b	Distal	-2529.5	-1	Interaction_anno	0.0272384	1	5914
chr12:107148396-107149156	chr12	107148396	107149156	0	0	0	0	0	854638	58208	NM_021399	ENSMUSG00000048251	Bcl11b	Distal	-1223.5	-1	Interaction_anno	3.05279885364e-09	1	5914
chr12:107150880-107151877	chr12	107150880	107151877	0	0	0	0	0	852036	58208	NM_021399	ENSMUSG00000048251	Bcl11b	Distal	0	0	Interaction_anno	3.05279885364e-09	1	5914
chr12:107159750-107160908	chr12	107159750	107160908	0	0	0	0	0	843085	58208	NM_021399	ENSMUSG00000048251	Bcl11b	Distal	-4670.5	-1	Interaction_anno	6.27804475829e-05	1	5914
chr12:107183357-107183791	chr12	107183357	107183791	0	0	0	0	0	819840	58208	NM_021399	ENSMUSG00000048251	Bcl11b	Distal	0	0	Interaction_anno	8.23706970238e-07	1	5914
chr12:107362074-107362513	chr12	107362074	107362513	0	0	0	0	0	641120	58208	NM_021399	ENSMUSG00000048251	Bcl11b	Distal	0	0	Interaction_anno	0.00232272	1	5914
chr12:107467861-107468428	chr12	107467861	107468428	1	0	0	0	1	535270	58208	NM_021399	ENSMUSG00000048251	Bcl11b	Distal	-1855	-1	Interaction_anno	0.0136865	1	5914
chr12:107467861-107468428	chr12	107467861	107468428	1	0	0	0	1	535270	58208	NM_021399	ENSMUSG00000048251	Bcl11b	Distal	-1855	-1	Interaction_anno	0.0136865	1	5914
chr12:107645261-107645864	chr12	107645261	107645864	0	0	0	0	0	357852	58208	NM_021399	ENSMUSG00000048251	Bcl11b	Distal	0	0	Interaction_anno	0.00429102	1	5914
chr12:107720952-107721313	chr12	107720952	107721313	0	0	0	0	0	282282	58208	NM_021399	ENSMUSG00000048251	Bcl11b	Distal	-3867	-1	Interaction_anno	0.000121434	1	5914
chr12:107729044-107729901	chr12	107729044	107729901	0	0	0	0	0	273942	58208	NM_021399	ENSMUSG00000048251	Bcl11b	Proximal	0	0	Interaction_anno	0.000121434	1	5914
chr12:107752269-107753252	chr12	107752269	107753252	0	0	0	0	0	250654	58208	NM_021399	ENSMUSG00000048251	Bcl11b	Distal	0	0	Interaction_anno	0.000937957	1	5914
chr12:107757884-107758689	chr12	107757884	107758689	0	0	0	0	0	245128	58208	NM_021399	ENSMUSG00000048251	Bcl11b	Distal	3287	1	Interaction_anno	0.000937957	1	5914
chr12:107762007-107762639	chr12	107762007	107762639	1	0	0	0	1	241091	58208	NM_021399	ENSMUSG00000048251	Bcl11b	Distal	-2676.5	-1	Interaction_anno	8.5407554257e-09	1	5914
chr12:107762007-107762639	chr12	107762007	107762639	1	0	0	0	1	241091	58208	NM_021399	ENSMUSG00000048251	Bcl11b	Distal	-2676.5	-1	Interaction_anno	8.5407554257e-09	1	5914
chr12:107769149-107771151	chr12	107769149	107771151	0	0	0	0	0	233264	58208	NM_021399	ENSMUSG00000048251	Bcl11b	Distal	150.5	1	Interaction_anno	8.5407554257e-09	1	5914
chr12:107812434-107813272	chr12	107812434	107813272	0	0	0	0	0	190561	58208	NM_021399	ENSMUSG00000048251	Bcl11b	Distal	0	0	Interaction_anno	0.000140564	1	5914
chr12:107926081-107926868	chr12	107926081	107926868	0	0	0	0	0	76939.5	58208	NM_021399	ENSMUSG00000048251	Bcl11b	Distal	0	0	Interaction_anno	3.08030680078e-05	1	5914
chr12:107927955-107928521	chr12	107927955	107928521	0	0	0	0	0	75176	58208	NM_021399	ENSMUSG00000048251	Bcl11b	Distal	0	0	Interaction_anno	3.08030680078e-05	1	5914
chr12:108121173-108121591	chr12	108121173	108121591	0	0	0	0	0	-117968	58208	NM_021399	ENSMUSG00000048251	Bcl11b	Distal	0	0	Interaction_anno	0.0433552	1	5914
chr12:112800356-112800955	chr12	112800356	112800955	0	0	0	0	0	60260.5	56696	NM_019925	ENSMUSG00000021298	Gpr132	Proximal	-4344	-1	Interaction_anno	0.0428059	1	3416
chr12:112868067-112869034	chr12	112868067	112869034	1	0	0	1	0	-7634.5	56696	NM_019925	ENSMUSG00000021298	Gpr132	Proximal	-1449	-1	Interaction_anno	2.58310863493e-06	0	-1584
chr12:112868067-112869034	chr12	112868067	112869034	1	0	0	1	0	-7634.5	56696	NM_019925	ENSMUSG00000021298	Gpr132	Proximal	-1449	-1	Interaction_anno	2.58310863493e-06	0	-1584
chr12:112868067-112869034	chr12	112868067	112869034	1	0	0	1	0	-7635	56696	NM_019925	ENSMUSG00000021298	Gpr132	Proximal	NA	NA	Proximal_anno	NA	NA	NA
chr12:112868067-112869034	chr12	112868067	112869034	1	0	0	1	0	-7635	56696	NM_019925	ENSMUSG00000021298	Gpr132	Proximal	NA	NA	Proximal_anno	NA	NA	NA
chr12:112869807-112870236	chr12	112869807	112870236	1	0	0	0	1	-9105.5	56696	NM_019925	ENSMUSG00000021298	Gpr132	Proximal	0	0	Interaction_anno	2.58310863493e-06	0	-1584
chr12:112869807-112870236	chr12	112869807	112870236	1	0	0	0	1	-9105.5	56696	NM_019925	ENSMUSG00000021298	Gpr132	Proximal	0	0	Interaction_anno	2.58310863493e-06	0	-1584
chr12:112869807-112870236	chr12	112869807	112870236	1	0	0	0	1	-9106	56696	NM_019925	ENSMUSG00000021298	Gpr132	Proximal	NA	NA	Proximal_anno	NA	NA	NA
chr12:112869807-112870236	chr12	112869807	112870236	1	0	0	0	1	-9106	56696	NM_019925	ENSMUSG00000021298	Gpr132	Proximal	NA	NA	Proximal_anno	NA	NA	NA
chr12:112873567-112873972	chr12	112873567	112873972	0	0	0	0	0	-12853.5	56696	NM_019925	ENSMUSG00000021298	Gpr132	Distal	0	0	Interaction_anno	2.58310863493e-06	0	-1584
chr12:113005048-113005334	chr12	113005048	113005334	0	0	0	0	0	-144275	56696	NM_019925	ENSMUSG00000021298	Gpr132	Proximal	191.5	1	Interaction_anno	0.030643	-1	-6584
chr12:40125894-40126209	chr12	40125894	40126209	0	0	0	0	0	8176	20259	NM_009132	ENSMUSG00000002565	Scin	Proximal	NA	NA	Proximal_anno	NA	NA	NA
chr12:52691597-52691872	chr12	52691597	52691872	0	0	0	0	0	-7648	238161	NM_198111	ENSMUSG00000061603	Akap6	Proximal	NA	NA	Proximal_anno	NA	NA	NA
chr12:54146986-54147876	chr12	54146986	54147876	2	0	0	0	2	56443	112407	NM_028133	ENSMUSG00000035105	Egln3	Distal	2431.5	1	Interaction_anno	0.00725381	0	1374
chr12:54146986-54147876	chr12	54146986	54147876	2	0	0	0	2	56443	112407	NM_028133	ENSMUSG00000035105	Egln3	Distal	2431.5	1	Interaction_anno	0.00725381	0	1374
chr12:54191620-54192380	chr12	54191620	54192380	1	1	0	0	0	11874	112407	NM_028133	ENSMUSG00000035105	Egln3	Distal	2000.5	1	Interaction_anno	8.8361132187e-19	0	1374
chr12:54191620-54192380	chr12	54191620	54192380	1	1	0	0	0	11874	112407	NM_028133	ENSMUSG00000035105	Egln3	Distal	2000.5	1	Interaction_anno	8.8361132187e-19	0	1374
chr12:54283140-54283988	chr12	54283140	54283988	1	0	0	0	1	-79690	112407	NM_028133	ENSMUSG00000035105	Egln3	Distal	-1435.5	-1	Interaction_anno	6.59576583658e-16	0	1374
chr12:54283140-54283988	chr12	54283140	54283988	1	0	0	0	1	-79690	112407	NM_028133	ENSMUSG00000035105	Egln3	Distal	-1435.5	-1	Interaction_anno	6.59576583658e-16	0	1374
chr12:54292874-54293833	chr12	54292874	54293833	2	0	0	1	1	-89479.5	112407	NM_028133	ENSMUSG00000035105	Egln3	Distal	3354	1	Interaction_anno	6.59576583658e-16	0	1374
chr12:54292874-54293833	chr12	54292874	54293833	2	0	0	1	1	-89479.5	112407	NM_028133	ENSMUSG00000035105	Egln3	Distal	3354	1	Interaction_anno	6.59576583658e-16	0	1374
chr12:54312232-54313961	chr12	54312232	54313961	2	1	0	1	0	-109222	112407	NM_028133	ENSMUSG00000035105	Egln3	Distal	3097	1	Interaction_anno	2.04353875104e-10	0	1374
chr12:54312232-54313961	chr12	54312232	54313961	2	1	0	1	0	-109222	112407	NM_028133	ENSMUSG00000035105	Egln3	Distal	3097	1	Interaction_anno	2.04353875104e-10	0	1374
chr12:54343488-54343975	chr12	54343488	54343975	0	0	0	0	0	-139858	112407	NM_028133	ENSMUSG00000035105	Egln3	Distal	0	0	Interaction_anno	5.71651412471e-29	0	1374
chr12:54404945-54405656	chr12	54404945	54405656	0	0	0	0	0	-201426	112407	NM_028133	ENSMUSG00000035105	Egln3	Distal	0	0	Interaction_anno	0.0352384	0	1374
chr12:54489672-54489985	chr12	54489672	54489985	0	0	0	0	0	-285954	112407	NM_028133	ENSMUSG00000035105	Egln3	Distal	4829	1	Interaction_anno	0.00314209	0	1374
chr12:54566502-54567741	chr12	54566502	54567741	0	0	0	0	0	-363248	112407	NM_028133	ENSMUSG00000035105	Egln3	Distal	0	0	Interaction_anno	8.67631166621e-06	0	1374
chr12:73593028-73594025	chr12	73593028	73594025	3	1	0	1	1	8731	18755	NM_008856	ENSMUSG00000021108	Prkch	Proximal	NA	NA	Proximal_anno	NA	NA	NA
chr12:73593028-73594025	chr12	73593028	73594025	3	1	0	1	1	8731	18755	NM_008856	ENSMUSG00000021108	Prkch	Proximal	NA	NA	Proximal_anno	NA	NA	NA
chr12:73597912-73598666	chr12	73597912	73598666	1	0	0	0	1	13493	18755	NM_008856	ENSMUSG00000021108	Prkch	Distal	-1710.5	-1	Interaction_anno	5.98121842454e-18	1	2704
chr12:73597912-73598666	chr12	73597912	73598666	1	0	0	0	1	13493	18755	NM_008856	ENSMUSG00000021108	Prkch	Distal	-1710.5	-1	Interaction_anno	5.98121842454e-18	1	2704
chr12:73605247-73605493	chr12	73605247	73605493	1	0	0	0	1	20574	18755	NM_008856	ENSMUSG00000021108	Prkch	Distal	370.5	1	Interaction_anno	5.98121842454e-18	1	2704
chr12:73605247-73605493	chr12	73605247	73605493	1	0	0	0	1	20574	18755	NM_008856	ENSMUSG00000021108	Prkch	Distal	370.5	1	Interaction_anno	5.98121842454e-18	1	2704
chr12:73607497-73608403	chr12	73607497	73608403	0	0	0	0	0	23154	18755	NM_008856	ENSMUSG00000021108	Prkch	Distal	2950.5	1	Interaction_anno	5.98121842454e-18	1	2704
chr12:73630454-73631436	chr12	73630454	73631436	0	0	0	0	0	46149	18755	NM_008856	ENSMUSG00000021108	Prkch	Distal	945.5	1	Interaction_anno	1.09141537444e-07	1	2704
chr12:73698366-73699379	chr12	73698366	73699379	1	0	0	0	1	114076	18755	NM_008856	ENSMUSG00000021108	Prkch	Distal	0	0	Interaction_anno	1.27585112045e-23	1	2704
chr12:73698366-73699379	chr12	73698366	73699379	1	0	0	0	1	114076	18755	NM_008856	ENSMUSG00000021108	Prkch	Distal	0	0	Interaction_anno	1.27585112045e-23	1	2704
chr12:73699463-73699957	chr12	73699463	73699957	2	0	0	0	2	114914	18755	NM_008856	ENSMUSG00000021108	Prkch	Distal	0	0	Interaction_anno	1.27585112045e-23	1	2704
chr12:73699463-73699957	chr12	73699463	73699957	2	0	0	0	2	114914	18755	NM_008856	ENSMUSG00000021108	Prkch	Distal	0	0	Interaction_anno	1.27585112045e-23	1	2704
chr12:83972077-83972526	chr12	83972077	83972526	0	0	0	0	0	-97023.5	217698	NM_145444	ENSMUSG00000042540	Acot5	Distal	0	0	Interaction_anno	0.000753175	0	-1824
chr12:98212532-98212820	chr12	98212532	98212820	0	0	0	0	0	-55959	14744	NM_008152	ENSMUSG00000021886	Gpr65	Distal	0	0	Interaction_anno	0.00106471	0	-1135
chr12:98215487-98216138	chr12	98215487	98216138	0	0	0	0	0	-52822.5	14744	NM_008152	ENSMUSG00000021886	Gpr65	Distal	813	1	Interaction_anno	0.00106471	0	-1135
chr12:98246557-98247285	chr12	98246557	98247285	1	0	0	0	1	-21714	14744	NM_008152	ENSMUSG00000021886	Gpr65	Distal	0	0	Interaction_anno	0.00231745	0	-1135
chr12:98246557-98247285	chr12	98246557	98247285	1	0	0	0	1	-21714	14744	NM_008152	ENSMUSG00000021886	Gpr65	Distal	0	0	Interaction_anno	0.00231745	0	-1135
chr12:98409618-98409910	chr12	98409618	98409910	0	0	0	0	0	141129	14744	NM_008152	ENSMUSG00000021886	Gpr65	Distal	0	0	Interaction_anno	0.000605553	0	-1135
chr13:113031763-113032047	chr13	113031763	113032047	0	0	0	0	0	-177754	71690	NM_023612	ENSMUSG00000042379	Esm1	Proximal	0	0	Interaction_anno	0.00115446	1	2841
chr13:113070857-113071987	chr13	113070857	113071987	0	0	0	0	0	29559	14938	NM_010370	ENSMUSG00000023132	Gzma	Distal	0	0	Interaction_anno	1.09436489593e-22	0	-1519
chr13:113070857-113071987	chr13	113070857	113071987	0	0	0	0	0	-138237	71690	NM_023612	ENSMUSG00000042379	Esm1	Distal	0	0	Interaction_anno	2.41321770671e-06	1	2841
chr13:113120290-113121195	chr13	113120290	113121195	0	0	0	0	0	-19761.5	14938	NM_010370	ENSMUSG00000023132	Gzma	Distal	0	0	Interaction_anno	1.06748447114e-08	0	-1519
chr13:113120290-113121195	chr13	113120290	113121195	0	0	0	0	0	-88916.5	71690	NM_023612	ENSMUSG00000042379	Esm1	Distal	0	0	Interaction_anno	6.10661603976e-05	1	2841
chr13:113170001-113170673	chr13	113170001	113170673	0	0	0	0	0	-69356	14938	NM_010370	ENSMUSG00000023132	Gzma	Distal	337.5	1	Interaction_anno	0.0123542	0	-1519
chr13:113170001-113170673	chr13	113170001	113170673	0	0	0	0	0	-39322	71690	NM_023612	ENSMUSG00000042379	Esm1	Distal	0	0	Interaction_anno	2.04666117087e-09	1	2841
chr13:113197518-113198736	chr13	113197518	113198736	0	0	0	0	0	-11532	71690	NM_023612	ENSMUSG00000042379	Esm1	Distal	0	0	Interaction_anno	1.47114734903e-06	1	2841
chr13:113197518-113198736	chr13	113197518	113198736	0	0	0	0	0	-97146	14938	NM_010370	ENSMUSG00000023132	Gzma	Distal	0	0	Interaction_anno	2.79994594887e-05	1	3481
chr13:113212165-113212923	chr13	113212165	113212923	0	0	0	0	0	-111563	14938	NM_010370	ENSMUSG00000023132	Gzma	Proximal	0	0	Interaction_anno	6.80512752725e-09	0	-1519
chr13:113212165-113212923	chr13	113212165	113212923	0	0	0	0	0	2885	71690	NM_023612	ENSMUSG00000042379	Esm1	Proximal	NA	NA	Proximal_anno	NA	NA	NA
chr13:28416209-28416484	chr13	28416209	28416484	1	0	0	1	0	469076	72518	NR_045053		2610307P16Rik	Distal	0	0	Interaction_anno	0.0228903	0	-2078
chr13:28416209-28416484	chr13	28416209	28416484	1	0	0	1	0	469076	72518	NR_045053		2610307P16Rik	Distal	0	0	Interaction_anno	0.0228903	0	-2078
chr13:28417393-28418451	chr13	28417393	28418451	2	0	0	0	2	467500	72518	NR_045053		2610307P16Rik	Distal	0	0	Interaction_anno	0.0228903	0	-2078
chr13:28417393-28418451	chr13	28417393	28418451	2	0	0	0	2	467500	72518	NR_045053		2610307P16Rik	Distal	0	0	Interaction_anno	0.0228903	0	-2078
chr13:28419920-28420335	chr13	28419920	28420335	0	0	0	0	0	465294	72518	NR_045053		2610307P16Rik	Distal	128	1	Interaction_anno	0.0228903	0	-2078
chr13:28959391-28960172	chr13	28959391	28960172	0	0	0	0	0	-74359.5	72518	NR_045053		2610307P16Rik	Proximal	4782	1	Interaction_anno	2.17679691636e-05	-1	-7078
chr14:118913373-118913937	chr14	118913373	118913937	0	0	0	0	0	9136	66573	NM_025943	ENSMUSG00000042156	Dzip1	Proximal	NA	NA	Proximal_anno	NA	NA	NA
chr14:118933134-118933307	chr14	118933134	118933307	0	0	0	0	0	-7750.5	66573	NM_025943	ENSMUSG00000042156	Dzip1	Proximal	-1779	-1	Interaction_anno	3.18269519391e-11	0	291
chr14:119007202-119007981	chr14	119007202	119007981	0	0	0	0	0	-82121.5	66573	NM_025943	ENSMUSG00000042156	Dzip1	Distal	0	0	Interaction_anno	0.0199378	0	291
chr14:30091791-30092805	chr14	30091791	30092805	0	0	0	0	0	70995	218865	NM_172264	ENSMUSG00000015970	Chdh	Distal	0	0	Interaction_anno	2.06882692435e-06	0	-133
chr14:30091791-30092805	chr14	30091791	30092805	0	0	0	0	0	-83402	50905	NM_019583	ENSMUSG00000015966	Il17rb	Distal	0	0	Interaction_anno	3.25943065886e-13	0	1396
chr14:30099230-30100165	chr14	30099230	30100165	1	0	0	0	1	78394.5	218865	NM_172264	ENSMUSG00000015970	Chdh	Distal	4698	1	Interaction_anno	2.06882692435e-06	0	-133
chr14:30099230-30100165	chr14	30099230	30100165	1	0	0	0	1	78394.5	218865	NM_172264	ENSMUSG00000015970	Chdh	Distal	4698	1	Interaction_anno	2.06882692435e-06	0	-133
chr14:30099230-30100165	chr14	30099230	30100165	1	0	0	0	1	-90801.5	50905	NM_019583	ENSMUSG00000015966	Il17rb	Distal	4698	1	Interaction_anno	3.25943065886e-13	0	1396
chr14:30099230-30100165	chr14	30099230	30100165	1	0	0	0	1	-90801.5	50905	NM_019583	ENSMUSG00000015966	Il17rb	Distal	4698	1	Interaction_anno	3.25943065886e-13	0	1396
chr14:30133751-30134022	chr14	30133751	30134022	0	0	0	0	0	-124990	50905	NM_019583	ENSMUSG00000015966	Il17rb	Distal	3887	1	Interaction_anno	0.0152334	0	1396
chr14:30362263-30362832	chr14	30362263	30362832	0	0	0	0	0	-9062	12289	NM_028981	ENSMUSG00000015968	Cacna1d	Proximal	NA	NA	Proximal_anno	NA	NA	NA
chr14:79236292-79236914	chr14	79236292	79236914	1	0	0	0	1	65032	66214	NM_025427	ENSMUSG00000022018	Rgcc	Distal	-3396.5	-1	Interaction_anno	0.0185075	0	-865
chr14:79236292-79236914	chr14	79236292	79236914	1	0	0	0	1	65032	66214	NM_025427	ENSMUSG00000022018	Rgcc	Distal	-3396.5	-1	Interaction_anno	0.0185075	0	-865
chr14:79243373-79243973	chr14	79243373	79243973	0	0	0	0	0	57962	66214	NM_025427	ENSMUSG00000022018	Rgcc	Proximal	0	0	Interaction_anno	0.0185075	0	-865
chr14:79267759-79268474	chr14	79267759	79268474	0	0	0	0	0	33518.5	66214	NM_025427	ENSMUSG00000022018	Rgcc	Distal	0	0	Interaction_anno	0.0281335	0	-865
chr14:79293235-79293878	chr14	79293235	79293878	0	0	0	0	0	8078.5	66214	NM_025427	ENSMUSG00000022018	Rgcc	Proximal	0	0	Interaction_anno	1.68642458213e-07	0	-865
chr14:79293235-79293878	chr14	79293235	79293878	0	0	0	0	0	8078	66214	NM_025427	ENSMUSG00000022018	Rgcc	Proximal	NA	NA	Proximal_anno	NA	NA	NA
chr14:79394645-79394867	chr14	79394645	79394867	0	0	0	0	0	-93121	66214	NM_025427	ENSMUSG00000022018	Rgcc	Proximal	0	0	Interaction_anno	0.0295042	1	4135
chr14:79594011-79594651	chr14	79594011	79594651	1	0	0	0	1	-292696	66214	NM_025427	ENSMUSG00000022018	Rgcc	Proximal	4331.5	1	Interaction_anno	0.0458501	1	4135
chr14:79594011-79594651	chr14	79594011	79594651	1	0	0	0	1	-292696	66214	NM_025427	ENSMUSG00000022018	Rgcc	Proximal	4331.5	1	Interaction_anno	0.0458501	1	4135
chr15:4085381-4086608	chr15	4085381	4086608	0	0	0	0	0	1.15819e+06	19219	NM_008965	ENSMUSG00000039942	Ptger4	Distal	0	0	Interaction_anno	0.0324179	0	1687
chr15:5236590-5236837	chr15	5236590	5236837	1	1	0	0	0	-1.34313e+06	23880	NM_011815	ENSMUSG00000022148	Fyb	Proximal	-3286	-1	Interaction_anno	3.46339838894e-05	1	2653
chr15:5236590-5236837	chr15	5236590	5236837	1	1	0	0	0	-1.34313e+06	23880	NM_011815	ENSMUSG00000022148	Fyb	Proximal	-3286	-1	Interaction_anno	3.46339838894e-05	1	2653
chr15:5236590-5236837	chr15	5236590	5236837	1	1	0	0	0	7473	19219	NM_008965	ENSMUSG00000039942	Ptger4	Proximal	NA	NA	Proximal_anno	NA	NA	NA
chr15:5236590-5236837	chr15	5236590	5236837	1	1	0	0	0	7473	19219	NM_008965	ENSMUSG00000039942	Ptger4	Proximal	NA	NA	Proximal_anno	NA	NA	NA
chr15:5239919-5240281	chr15	5239919	5240281	1	0	0	0	1	-1339747	23880	NM_011815	ENSMUSG00000022148	Fyb	Proximal	0	0	Interaction_anno	3.46339838894e-05	1	2653
chr15:5239919-5240281	chr15	5239919	5240281	1	0	0	0	1	-1339747	23880	NM_011815	ENSMUSG00000022148	Fyb	Proximal	0	0	Interaction_anno	3.46339838894e-05	1	2653
chr15:5239919-5240281	chr15	5239919	5240281	1	0	0	0	1	4087	19219	NM_008965	ENSMUSG00000039942	Ptger4	Proximal	NA	NA	Proximal_anno	NA	NA	NA
chr15:5239919-5240281	chr15	5239919	5240281	1	0	0	0	1	4087	19219	NM_008965	ENSMUSG00000039942	Ptger4	Proximal	NA	NA	Proximal_anno	NA	NA	NA
chr15:5509875-5510409	chr15	5509875	5510409	0	0	0	0	0	-265955	19219	NM_008965	ENSMUSG00000039942	Ptger4	Distal	0	0	Interaction_anno	1.3810128897e-51	0	1687
chr15:5517195-5518284	chr15	5517195	5518284	2	0	0	0	2	-273552	19219	NM_008965	ENSMUSG00000039942	Ptger4	Distal	2740	1	Interaction_anno	1.3810128897e-51	0	1687
chr15:5517195-5518284	chr15	5517195	5518284	2	0	0	0	2	-273552	19219	NM_008965	ENSMUSG00000039942	Ptger4	Distal	2740	1	Interaction_anno	1.3810128897e-51	0	1687
chr15:5561758-5562522	chr15	5561758	5562522	1	0	0	0	1	-317953	19219	NM_008965	ENSMUSG00000039942	Ptger4	Distal	0	0	Interaction_anno	5.23999117443e-12	0	1687
chr15:5561758-5562522	chr15	5561758	5562522	1	0	0	0	1	-317953	19219	NM_008965	ENSMUSG00000039942	Ptger4	Distal	0	0	Interaction_anno	5.23999117443e-12	0	1687
chr15:5671865-5672115	chr15	5671865	5672115	0	0	0	0	0	-427803	19219	NM_008965	ENSMUSG00000039942	Ptger4	Distal	0	0	Interaction_anno	1.73285738122e-16	0	1687
chr15:5776938-5778115	chr15	5776938	5778115	0	0	0	0	0	-533340	19219	NM_008965	ENSMUSG00000039942	Ptger4	Distal	0	0	Interaction_anno	5.64836433346e-13	0	1687
chr15:5929320-5929915	chr15	5929320	5929915	1	0	0	0	1	-685430	19219	NM_008965	ENSMUSG00000039942	Ptger4	Distal	-382	-1	Interaction_anno	1.32600524819e-16	0	1687
chr15:5929320-5929915	chr15	5929320	5929915	1	0	0	0	1	-685430	19219	NM_008965	ENSMUSG00000039942	Ptger4	Distal	-382	-1	Interaction_anno	1.32600524819e-16	0	1687
chr15:6570973-6571247	chr15	6570973	6571247	0	0	0	0	0	-8737	23880	NM_011815	ENSMUSG00000022148	Fyb	Proximal	NA	NA	Proximal_anno	NA	NA	NA
chr15:6586426-6586726	chr15	6586426	6586726	0	0	0	0	0	6729	23880	NM_011815	ENSMUSG00000022148	Fyb	Proximal	0	0	Interaction_anno	5.98054208556e-17	0	-2347
chr15:6586426-6586726	chr15	6586426	6586726	0	0	0	0	0	-1342389	19219	NM_008965	ENSMUSG00000039942	Ptger4	Proximal	1576.5	1	Interaction_anno	3.46339838894e-05	0	1687
chr15:6586426-6586726	chr15	6586426	6586726	0	0	0	0	0	6729	23880	NM_011815	ENSMUSG00000022148	Fyb	Proximal	NA	NA	Proximal_anno	NA	NA	NA
chr15:6592408-6593116	chr15	6592408	6593116	1	0	0	0	1	12915	23880	NM_011815	ENSMUSG00000022148	Fyb	Distal	2762.5	1	Interaction_anno	5.98054208556e-17	0	-2347
chr15:6592408-6593116	chr15	6592408	6593116	1	0	0	0	1	12915	23880	NM_011815	ENSMUSG00000022148	Fyb	Distal	2762.5	1	Interaction_anno	5.98054208556e-17	0	-2347
chr15:6601320-6601732	chr15	6601320	6601732	0	0	0	0	0	-1357339	19219	NM_008965	ENSMUSG00000039942	Ptger4	Distal	0	0	Interaction_anno	0.0325903	0	1687
chr15:6601320-6601732	chr15	6601320	6601732	0	0	0	0	0	21679	23880	NM_011815	ENSMUSG00000022148	Fyb	Distal	0	0	Interaction_anno	0.00200205	1	2653
chr15:85896147-85896838	chr15	85896147	85896838	0	0	0	0	0	137284	12614	NM_009886	ENSMUSG00000016028	Celsr1	Distal	0	0	Interaction_anno	0.0124971	-1	-3723
chr15:85913689-85913924	chr15	85913689	85913924	0	0	0	0	0	119970	12614	NM_009886	ENSMUSG00000016028	Celsr1	Distal	0	0	Interaction_anno	5.64513861204e-28	0	1277
chr15:85960786-85961764	chr15	85960786	85961764	1	0	0	0	1	72502	12614	NM_009886	ENSMUSG00000016028	Celsr1	Distal	0	0	Interaction_anno	4.67425111986e-12	0	1277
chr15:85960786-85961764	chr15	85960786	85961764	1	0	0	0	1	72502	12614	NM_009886	ENSMUSG00000016028	Celsr1	Distal	0	0	Interaction_anno	4.67425111986e-12	0	1277
chr15:85981508-85982632	chr15	85981508	85982632	3	1	0	1	1	51707	12614	NM_009886	ENSMUSG00000016028	Celsr1	Distal	0	0	Interaction_anno	3.73739384178e-08	0	1277
chr15:85981508-85982632	chr15	85981508	85982632	3	1	0	1	1	51707	12614	NM_009886	ENSMUSG00000016028	Celsr1	Distal	0	0	Interaction_anno	3.73739384178e-08	0	1277
chr15:85983212-85983454	chr15	85983212	85983454	0	0	0	0	0	50444	12614	NM_009886	ENSMUSG00000016028	Celsr1	Distal	0	0	Interaction_anno	3.73739384178e-08	0	1277
chr15:85990741-85991582	chr15	85990741	85991582	0	0	0	0	0	42615.5	12614	NM_009886	ENSMUSG00000016028	Celsr1	Distal	0	0	Interaction_anno	2.04807912075e-08	0	1277
chr15:85992112-85992397	chr15	85992112	85992397	0	0	0	0	0	41522.5	12614	NM_009886	ENSMUSG00000016028	Celsr1	Distal	0	0	Interaction_anno	2.04807912075e-08	0	1277
chr15:86004541-86005031	chr15	86004541	86005031	1	0	0	1	0	28991	12614	NM_009886	ENSMUSG00000016028	Celsr1	Distal	-213.5	-1	Interaction_anno	1.37678820618e-18	0	1277
chr15:86004541-86005031	chr15	86004541	86005031	1	0	0	1	0	28991	12614	NM_009886	ENSMUSG00000016028	Celsr1	Distal	-213.5	-1	Interaction_anno	1.37678820618e-18	0	1277
chr15:86007540-86008362	chr15	86007540	86008362	1	0	0	1	0	25826	12614	NM_009886	ENSMUSG00000016028	Celsr1	Distal	0	0	Interaction_anno	1.37678820618e-18	0	1277
chr15:86007540-86008362	chr15	86007540	86008362	1	0	0	1	0	25826	12614	NM_009886	ENSMUSG00000016028	Celsr1	Distal	0	0	Interaction_anno	1.37678820618e-18	0	1277
chr15:86042464-86042736	chr15	86042464	86042736	0	0	0	0	0	-8823	12614	NM_009886	ENSMUSG00000016028	Celsr1	Proximal	2600.5	1	Interaction_anno	0.00170456	1	6277
chr15:86042464-86042736	chr15	86042464	86042736	0	0	0	0	0	-8823	12614	NM_009886	ENSMUSG00000016028	Celsr1	Proximal	NA	NA	Proximal_anno	NA	NA	NA
chr15:86053936-86054335	chr15	86053936	86054335	0	0	0	0	0	-20358.5	12614	NM_009886	ENSMUSG00000016028	Celsr1	Proximal	-864	-1	Interaction_anno	0.0496194	-1	-3723
chr15:86205321-86205613	chr15	86205321	86205613	0	0	0	0	0	-171690	12614	NM_009886	ENSMUSG00000016028	Celsr1	Proximal	-4532.5	-1	Interaction_anno	0.00403851	-1	-3723
chr15:93563431-93564124	chr15	93563431	93564124	1	0	0	0	1	32124.5	106042	NM_001033217	ENSMUSG00000036158	Prickle1	Distal	3778	1	Interaction_anno	0.00306815	0	-1598
chr15:93563431-93564124	chr15	93563431	93564124	1	0	0	0	1	32124.5	106042	NM_001033217	ENSMUSG00000036158	Prickle1	Distal	3778	1	Interaction_anno	0.00306815	0	-1598
chr15:93712407-93713098	chr15	93712407	93713098	1	0	0	0	1	-116850	106042	NM_001033217	ENSMUSG00000036158	Prickle1	Distal	0	0	Interaction_anno	5.95890771249e-05	0	-1598
chr15:93712407-93713098	chr15	93712407	93713098	1	0	0	0	1	-116850	106042	NM_001033217	ENSMUSG00000036158	Prickle1	Distal	0	0	Interaction_anno	5.95890771249e-05	0	-1598
chr15:93744076-93744506	chr15	93744076	93744506	1	0	1	0	0	-148389	106042	NM_001033217	ENSMUSG00000036158	Prickle1	Distal	0	0	Interaction_anno	4.81919086475e-08	0	-1598
chr15:93744076-93744506	chr15	93744076	93744506	1	0	1	0	0	-148389	106042	NM_001033217	ENSMUSG00000036158	Prickle1	Distal	0	0	Interaction_anno	4.81919086475e-08	0	-1598
chr15:93903391-93904133	chr15	93903391	93904133	0	0	0	0	0	-307860	106042	NM_001033217	ENSMUSG00000036158	Prickle1	Distal	3762.5	1	Interaction_anno	0.00151457	0	-1598
chr15:93912891-93913945	chr15	93912891	93913945	1	0	0	0	1	-317516	106042	NM_001033217	ENSMUSG00000036158	Prickle1	Distal	0	0	Interaction_anno	2.76953665252e-20	0	-1598
chr15:93912891-93913945	chr15	93912891	93913945	1	0	0	0	1	-317516	106042	NM_001033217	ENSMUSG00000036158	Prickle1	Distal	0	0	Interaction_anno	2.76953665252e-20	0	-1598
chr15:93933670-93934119	chr15	93933670	93934119	0	0	0	0	0	-337992	106042	NM_001033217	ENSMUSG00000036158	Prickle1	Proximal	-1105	-1	Interaction_anno	1.69801088278e-09	0	-1598
chr15:93962010-93962334	chr15	93962010	93962334	0	0	0	0	0	-366270	106042	NM_001033217	ENSMUSG00000036158	Prickle1	Distal	2172.5	1	Interaction_anno	0.0069204	0	-1598
chr15:93962010-93962334	chr15	93962010	93962334	0	0	0	0	0	-366270	106042	NM_001033217	ENSMUSG00000036158	Prickle1	Distal	-2827.5	-1	Interaction_anno	0.0257092	0	-1598
chr15:94002262-94002535	chr15	94002262	94002535	0	0	0	0	0	-406496	106042	NM_001033217	ENSMUSG00000036158	Prickle1	Distal	-2601	-1	Interaction_anno	2.39530861121e-07	0	-1598
chr15:94011336-94012578	chr15	94011336	94012578	0	0	0	0	0	-416055	106042	NM_001033217	ENSMUSG00000036158	Prickle1	Distal	1957.5	1	Interaction_anno	2.39530861121e-07	0	-1598
chr15:94089558-94090288	chr15	94089558	94090288	1	0	1	0	0	-494021	106042	NM_001033217	ENSMUSG00000036158	Prickle1	Distal	4923.5	1	Interaction_anno	1.99090640315e-05	0	-1598
chr15:94089558-94090288	chr15	94089558	94090288	1	0	1	0	0	-494021	106042	NM_001033217	ENSMUSG00000036158	Prickle1	Distal	4923.5	1	Interaction_anno	1.99090640315e-05	0	-1598
chr15:94173076-94174054	chr15	94173076	94174054	0	0	0	0	0	-577663	106042	NM_001033217	ENSMUSG00000036158	Prickle1	Distal	-1434.5	-1	Interaction_anno	0.000232292	0	-1598
chr15:94187223-94188131	chr15	94187223	94188131	1	0	0	0	1	-591775	106042	NM_001033217	ENSMUSG00000036158	Prickle1	Distal	-2322.5	-1	Interaction_anno	8.08665784879e-09	0	-1598
chr15:94187223-94188131	chr15	94187223	94188131	1	0	0	0	1	-591775	106042	NM_001033217	ENSMUSG00000036158	Prickle1	Distal	-2322.5	-1	Interaction_anno	8.08665784879e-09	0	-1598
chr15:94213927-94215087	chr15	94213927	94215087	1	0	0	0	1	-618605	106042	NM_001033217	ENSMUSG00000036158	Prickle1	Distal	0	0	Interaction_anno	4.07758610037e-22	0	-1598
chr15:94213927-94215087	chr15	94213927	94215087	1	0	0	0	1	-618605	106042	NM_001033217	ENSMUSG00000036158	Prickle1	Distal	0	0	Interaction_anno	4.07758610037e-22	0	-1598
chr15:94230982-94231664	chr15	94230982	94231664	1	0	0	0	1	-635421	106042	NM_001033217	ENSMUSG00000036158	Prickle1	Distal	0	0	Interaction_anno	1.06154295805e-06	0	-1598
chr15:94230982-94231664	chr15	94230982	94231664	1	0	0	0	1	-635421	106042	NM_001033217	ENSMUSG00000036158	Prickle1	Distal	0	0	Interaction_anno	1.06154295805e-06	0	-1598
chr15:94234943-94235606	chr15	94234943	94235606	0	0	0	0	0	-639372	106042	NM_001033217	ENSMUSG00000036158	Prickle1	Distal	275	1	Interaction_anno	1.06154295805e-06	0	-1598
chr15:94255187-94255483	chr15	94255187	94255483	1	0	0	0	1	-659433	106042	NM_001033217	ENSMUSG00000036158	Prickle1	Proximal	0	0	Interaction_anno	3.08295637785e-06	0	-1598
chr15:94255187-94255483	chr15	94255187	94255483	1	0	0	0	1	-659433	106042	NM_001033217	ENSMUSG00000036158	Prickle1	Proximal	0	0	Interaction_anno	3.08295637785e-06	0	-1598
chr15:97748288-97748834	chr15	97748288	97748834	1	1	0	0	0	19105	223864	NM_144850	ENSMUSG00000022469	Rapgef3	Distal	0	0	Interaction_anno	3.78490280609e-05	0	166
chr15:97748288-97748834	chr15	97748288	97748834	1	1	0	0	0	19105	223864	NM_144850	ENSMUSG00000022469	Rapgef3	Distal	0	0	Interaction_anno	3.78490280609e-05	0	166
chr15:97748288-97748834	chr15	97748288	97748834	1	1	0	0	0	-27411	19011	NM_008902	ENSMUSG00000022468	Endou	Distal	0	0	Interaction_anno	1.55361593494e-25	0	-1350
chr15:97748288-97748834	chr15	97748288	97748834	1	1	0	0	0	-27411	19011	NM_008902	ENSMUSG00000022468	Endou	Distal	0	0	Interaction_anno	1.55361593494e-25	0	-1350
chr15:97749461-97751353	chr15	97749461	97751353	3	1	0	1	1	17259	223864	NM_144850	ENSMUSG00000022469	Rapgef3	Distal	407.5	1	Interaction_anno	3.78490280609e-05	0	166
chr15:97749461-97751353	chr15	97749461	97751353	3	1	0	1	1	17259	223864	NM_144850	ENSMUSG00000022469	Rapgef3	Distal	407.5	1	Interaction_anno	3.78490280609e-05	0	166
chr15:97749461-97751353	chr15	97749461	97751353	3	1	0	1	1	-29257	19011	NM_008902	ENSMUSG00000022468	Endou	Distal	407.5	1	Interaction_anno	1.55361593494e-25	0	-1350
chr15:97749461-97751353	chr15	97749461	97751353	3	1	0	1	1	-29257	19011	NM_008902	ENSMUSG00000022468	Endou	Distal	407.5	1	Interaction_anno	1.55361593494e-25	0	-1350
chr15:97776594-97776830	chr15	97776594	97776830	0	0	0	0	0	-55562	19011	NM_008902	ENSMUSG00000022468	Endou	Proximal	-3287.5	-1	Interaction_anno	7.48312927329e-17	0	-1350
chr15:97780356-97781278	chr15	97780356	97781278	2	0	0	1	1	-59667	19011	NM_008902	ENSMUSG00000022468	Endou	Proximal	0	0	Interaction_anno	7.48312927329e-17	0	-1350
chr15:97780356-97781278	chr15	97780356	97781278	2	0	0	1	1	-59667	19011	NM_008902	ENSMUSG00000022468	Endou	Proximal	0	0	Interaction_anno	7.48312927329e-17	0	-1350
chr15:97836242-97836862	chr15	97836242	97836862	0	0	0	0	0	-115402	19011	NM_008902	ENSMUSG00000022468	Endou	Proximal	-3447.5	-1	Interaction_anno	3.10555124479e-08	0	-1350
chr15:97849146-97850794	chr15	97849146	97850794	0	0	0	0	0	-82304	223864	NM_144850	ENSMUSG00000022469	Rapgef3	Proximal	0	0	Interaction_anno	0.036997	0	166
chr15:97849146-97850794	chr15	97849146	97850794	0	0	0	0	0	-128820	19011	NM_008902	ENSMUSG00000022468	Endou	Proximal	4970.5	1	Interaction_anno	3.10555124479e-08	0	-1350
chr15:99203062-99203926	chr15	99203062	99203926	1	0	0	0	1	76649	72572	NM_139140	ENSMUSG00000051934	Spats2	Distal	3494.5	1	Interaction_anno	0.000184088	0	655
chr15:99203062-99203926	chr15	99203062	99203926	1	0	0	0	1	76649	72572	NM_139140	ENSMUSG00000051934	Spats2	Distal	3494.5	1	Interaction_anno	0.000184088	0	655
chr15:99259388-99260551	chr15	99259388	99260551	0	0	0	0	0	133124	72572	NM_139140	ENSMUSG00000051934	Spats2	Proximal	4970	1	Interaction_anno	1.28287598265e-06	0	655
chr16:46006272-46006612	chr16	46006272	46006612	2	0	1	0	1	113806	84544	NM_032465	ENSMUSG00000022657	Cd96	Proximal	-3557.5	-1	Interaction_anno	0.00583772	0	-2252
chr16:46006272-46006612	chr16	46006272	46006612	2	0	1	0	1	113806	84544	NM_032465	ENSMUSG00000022657	Cd96	Proximal	-3557.5	-1	Interaction_anno	0.00583772	0	-2252
chr17:28373710-28374361	chr17	28373710	28374361	0	0	0	0	0	112114	14229	NM_010220	ENSMUSG00000024222	Fkbp5	Proximal	0	0	Interaction_anno	0.00335957	1	3649
chr17:28515898-28516349	chr17	28515898	28516349	0	0	0	0	0	-29974.5	14229	NM_010220	ENSMUSG00000024222	Fkbp5	Distal	-3876	-1	Interaction_anno	1.43750478443e-81	1	3649
chr17:28517982-28519236	chr17	28517982	28519236	1	1	0	0	0	-32460	14229	NM_010220	ENSMUSG00000024222	Fkbp5	Distal	-1390.5	-1	Interaction_anno	1.43750478443e-81	1	3649
chr17:28517982-28519236	chr17	28517982	28519236	1	1	0	0	0	-32460	14229	NM_010220	ENSMUSG00000024222	Fkbp5	Distal	-1390.5	-1	Interaction_anno	1.43750478443e-81	1	3649
chr17:28522571-28523535	chr17	28522571	28523535	0	0	0	0	0	-36904	14229	NM_010220	ENSMUSG00000024222	Fkbp5	Proximal	0	0	Interaction_anno	1.43750478443e-81	1	3649
chr17:33817064-33818191	chr17	33817064	33818191	2	1	0	1	0	-36052.5	57875	NM_020581	ENSMUSG00000002289	Angptl4	Proximal	0	0	Interaction_anno	2.27396732473e-07	0	-925
chr17:33817064-33818191	chr17	33817064	33818191	2	1	0	1	0	-36052.5	57875	NM_020581	ENSMUSG00000002289	Angptl4	Proximal	0	0	Interaction_anno	2.27396732473e-07	0	-925
chr17:51407125-51407402	chr17	51407125	51407402	0	0	0	0	0	425384	20230	NM_009122	ENSMUSG00000023927	Satb1	Distal	0	0	Interaction_anno	0.000632446	0	147
chr17:51408244-51409158	chr17	51408244	51409158	1	0	0	0	1	423946	20230	NM_009122	ENSMUSG00000023927	Satb1	Distal	0	0	Interaction_anno	0.000632446	0	147
chr17:51408244-51409158	chr17	51408244	51409158	1	0	0	0	1	423946	20230	NM_009122	ENSMUSG00000023927	Satb1	Distal	0	0	Interaction_anno	0.000632446	0	147
chr17:51878959-51880590	chr17	51878959	51880590	3	0	0	0	3	-47127.5	20230	NM_009122	ENSMUSG00000023927	Satb1	Proximal	0	0	Interaction_anno	3.16457687075e-10	0	147
chr17:51878959-51880590	chr17	51878959	51880590	3	0	0	0	3	-47127.5	20230	NM_009122	ENSMUSG00000023927	Satb1	Proximal	0	0	Interaction_anno	3.16457687075e-10	0	147
chr17:51878959-51880590	chr17	51878959	51880590	3	0	0	0	3	-47127.5	20230	NM_009122	ENSMUSG00000023927	Satb1	Proximal	0	0	Interaction_anno	0.00563657	0	-316
chr17:51878959-51880590	chr17	51878959	51880590	3	0	0	0	3	-47127.5	20230	NM_009122	ENSMUSG00000023927	Satb1	Proximal	0	0	Interaction_anno	0.00563657	0	-316
chr17:52162502-52163384	chr17	52162502	52163384	0	0	0	0	0	-330296	20230	NM_009122	ENSMUSG00000023927	Satb1	Distal	0	0	Interaction_anno	1.55736889788e-15	0	147
chr17:52162502-52163384	chr17	52162502	52163384	0	0	0	0	0	-330296	20230	NM_009122	ENSMUSG00000023927	Satb1	Distal	0	0	Interaction_anno	0.00264433	0	-316
chr17:52278172-52279152	chr17	52278172	52279152	0	0	0	0	0	-446015	20230	NM_009122	ENSMUSG00000023927	Satb1	Distal	-1337.5	-1	Interaction_anno	5.41063556423e-10	0	147
chr17:52278172-52279152	chr17	52278172	52279152	0	0	0	0	0	-446015	20230	NM_009122	ENSMUSG00000023927	Satb1	Distal	-1337.5	-1	Interaction_anno	0.000555268	0	-316
chr17:52282056-52282878	chr17	52282056	52282878	1	0	0	0	1	-449820	20230	NM_009122	ENSMUSG00000023927	Satb1	Distal	0	0	Interaction_anno	5.41063556423e-10	0	147
chr17:52282056-52282878	chr17	52282056	52282878	1	0	0	0	1	-449820	20230	NM_009122	ENSMUSG00000023927	Satb1	Distal	0	0	Interaction_anno	5.41063556423e-10	0	147
chr17:52282056-52282878	chr17	52282056	52282878	1	0	0	0	1	-449820	20230	NM_009122	ENSMUSG00000023927	Satb1	Distal	0	0	Interaction_anno	0.000555268	0	-316
chr17:52282056-52282878	chr17	52282056	52282878	1	0	0	0	1	-449820	20230	NM_009122	ENSMUSG00000023927	Satb1	Distal	0	0	Interaction_anno	0.000555268	0	-316
chr17:52350868-52352160	chr17	52350868	52352160	0	0	0	0	0	-518867	20230	NM_009122	ENSMUSG00000023927	Satb1	Distal	1514.5	1	Interaction_anno	1.38531020708e-06	0	147
chr17:52461214-52462116	chr17	52461214	52462116	0	0	0	0	0	-629018	20230	NM_009122	ENSMUSG00000023927	Satb1	Distal	0	0	Interaction_anno	1.42852260723e-22	0	147
chr17:52461214-52462116	chr17	52461214	52462116	0	0	0	0	0	-629018	20230	NM_009122	ENSMUSG00000023927	Satb1	Distal	0	0	Interaction_anno	0.000205605	0	-316
chr17:52468326-52469040	chr17	52468326	52469040	1	0	0	0	1	-636036	20230	NM_009122	ENSMUSG00000023927	Satb1	Distal	3683.5	1	Interaction_anno	1.42852260723e-22	0	147
chr17:52468326-52469040	chr17	52468326	52469040	1	0	0	0	1	-636036	20230	NM_009122	ENSMUSG00000023927	Satb1	Distal	3683.5	1	Interaction_anno	1.42852260723e-22	0	147
chr17:52468326-52469040	chr17	52468326	52469040	1	0	0	0	1	-636036	20230	NM_009122	ENSMUSG00000023927	Satb1	Distal	3683.5	1	Interaction_anno	0.000205605	0	-316
chr17:52468326-52469040	chr17	52468326	52469040	1	0	0	0	1	-636036	20230	NM_009122	ENSMUSG00000023927	Satb1	Distal	3683.5	1	Interaction_anno	0.000205605	0	-316
chr17:6016306-6016903	chr17	6016306	6016903	0	0	0	0	0	9025	20975	NM_011523	ENSMUSG00000023805	Synj2	Proximal	NA	NA	Proximal_anno	NA	NA	NA
chr17:6697199-6697950	chr17	6697199	6697950	0	0	0	0	0	-8255	83672	NM_031395	ENSMUSG00000041831	Sytl3	Proximal	NA	NA	Proximal_anno	NA	NA	NA
chr17:83271561-83271812	chr17	83271561	83271812	0	0	0	0	0	-434476	116871	NM_054082	ENSMUSG00000055817	Mta3	Distal	-3313	-1	Interaction_anno	0.0282166	0	1337
chr17:83275917-83276887	chr17	83275917	83276887	0	0	0	0	0	-429761	116871	NM_054082	ENSMUSG00000055817	Mta3	Distal	0	0	Interaction_anno	0.0282166	0	1337
chr17:83277193-83278032	chr17	83277193	83278032	0	0	0	0	0	-428550	116871	NM_054082	ENSMUSG00000055817	Mta3	Distal	0	0	Interaction_anno	0.0282166	0	1337
chr17:83645225-83646029	chr17	83645225	83646029	1	0	0	1	0	-60536	116871	NM_054082	ENSMUSG00000055817	Mta3	Distal	-4372.5	-1	Interaction_anno	0.000172985	0	1337
chr17:83645225-83646029	chr17	83645225	83646029	1	0	0	1	0	-60536	116871	NM_054082	ENSMUSG00000055817	Mta3	Distal	-4372.5	-1	Interaction_anno	0.000172985	0	1337
chr17:83654386-83655368	chr17	83654386	83655368	0	0	0	0	0	-51286	116871	NM_054082	ENSMUSG00000055817	Mta3	Distal	0	0	Interaction_anno	0.000172985	0	1337
chr18:60988993-60989574	chr18	60988993	60989574	0	0	0	0	0	-55866.5	18596	NM_008809	ENSMUSG00000024620	Pdgfrb	Distal	-716	-1	Interaction_anno	9.35766952532e-06	0	2350
chr18:60991395-60991916	chr18	60991395	60991916	1	0	0	0	1	-53494.5	18596	NM_008809	ENSMUSG00000024620	Pdgfrb	Distal	0	0	Interaction_anno	9.35766952532e-06	0	2350
chr18:60991395-60991916	chr18	60991395	60991916	1	0	0	0	1	-53494.5	18596	NM_008809	ENSMUSG00000024620	Pdgfrb	Distal	0	0	Interaction_anno	9.35766952532e-06	0	2350
chr19:10064091-10065760	chr19	10064091	10065760	2	2	0	0	0	36577.5	56473	NM_019699	ENSMUSG00000024665	Fads2	Distal	0	0	Interaction_anno	1.15980115128e-15	0	-997
chr19:10064091-10065760	chr19	10064091	10065760	2	2	0	0	0	36577.5	56473	NM_019699	ENSMUSG00000024665	Fads2	Distal	0	0	Interaction_anno	1.15980115128e-15	0	-997
chr19:11355714-11356232	chr19	11355714	11356232	2	0	0	0	2	-162586	69774	NM_027209	ENSMUSG00000024677	Ms4a6b	Distal	0	0	Interaction_anno	4.44202893535e-07	0	-1059
chr19:11355714-11356232	chr19	11355714	11356232	2	0	0	0	2	-162586	69774	NM_027209	ENSMUSG00000024677	Ms4a6b	Distal	0	0	Interaction_anno	4.44202893535e-07	0	-1059
chr19:11355714-11356232	chr19	11355714	11356232	2	0	0	0	2	-87585	60361	NM_021718	ENSMUSG00000056290	Ms4a4b	Distal	0	0	Interaction_anno	0.00114764	-1	-6058
chr19:11355714-11356232	chr19	11355714	11356232	2	0	0	0	2	-87585	60361	NM_021718	ENSMUSG00000056290	Ms4a4b	Distal	0	0	Interaction_anno	0.00114764	-1	-6058
chr19:11413974-11414474	chr19	11413974	11414474	0	0	0	0	0	-29334	60361	NM_021718	ENSMUSG00000056290	Ms4a4b	Proximal	4224.5	1	Interaction_anno	8.3911804345e-11	-1	-6058
chr19:11431251-11431528	chr19	11431251	11431528	0	0	0	0	0	-12168.5	60361	NM_021718	ENSMUSG00000056290	Ms4a4b	Distal	-3610	-1	Interaction_anno	6.01289104831e-05	1	3942
chr19:11464701-11465360	chr19	11464701	11465360	0	0	0	0	0	-53528.5	69774	NM_027209	ENSMUSG00000024677	Ms4a6b	Proximal	0	0	Interaction_anno	1.52732470616e-15	0	-1059
chr19:11497339-11497839	chr19	11497339	11497839	0	0	0	0	0	54031	60361	NM_021718	ENSMUSG00000056290	Ms4a4b	Proximal	0	0	Interaction_anno	0.00110877	0	-1058
chr19:11497339-11497839	chr19	11497339	11497839	0	0	0	0	0	-20970	69774	NM_027209	ENSMUSG00000024677	Ms4a6b	Proximal	0	0	Interaction_anno	8.68054638893e-08	0	-1059
chr19:11601985-11602407	chr19	11601985	11602407	0	0	0	0	0	83637	69774	NM_027209	ENSMUSG00000024677	Ms4a6b	Proximal	0	0	Interaction_anno	0.000395397	1	3941
chr19:12806136-12806605	chr19	12806136	12806605	1	0	0	0	1	7792	107321	NM_134152	ENSMUSG00000024696	Lpxn	Proximal	NA	NA	Proximal_anno	NA	NA	NA
chr19:12806136-12806605	chr19	12806136	12806605	1	0	0	0	1	7792	107321	NM_134152	ENSMUSG00000024696	Lpxn	Proximal	NA	NA	Proximal_anno	NA	NA	NA
chr19:12833234-12834167	chr19	12833234	12834167	1	0	0	0	1	35121.5	107321	NM_134152	ENSMUSG00000024696	Lpxn	Distal	0	0	Interaction_anno	0.000837978	0	-1079
chr19:12833234-12834167	chr19	12833234	12834167	1	0	0	0	1	35121.5	107321	NM_134152	ENSMUSG00000024696	Lpxn	Distal	0	0	Interaction_anno	0.000837978	0	-1079
chr19:13109839-13110174	chr19	13109839	13110174	0	0	0	0	0	311428	107321	NM_134152	ENSMUSG00000024696	Lpxn	Distal	0	0	Interaction_anno	0.0438048	0	-1079
chr19:4184672-4185856	chr19	4184672	4185856	3	1	1	1	0	-125817	225884	NM_144869	ENSMUSG00000058216	Gstp3	Proximal	-4735.5	-1	Interaction_anno	0.0350311	0	1947
chr19:4184672-4185856	chr19	4184672	4185856	3	1	1	1	0	-125817	225884	NM_144869	ENSMUSG00000058216	Gstp3	Proximal	-4735.5	-1	Interaction_anno	0.0350311	0	1947
chr19:4207055-4207454	chr19	4207055	4207454	0	0	0	0	0	-147808	225884	NM_144869	ENSMUSG00000058216	Gstp3	Proximal	2255	1	Interaction_anno	0.00203804	0	1947
chr19:53536099-53537342	chr19	53536099	53537342	1	1	0	0	0	7576	240672	NM_001085390	ENSMUSG00000034765	Dusp5	Proximal	NA	NA	Proximal_anno	NA	NA	NA
chr19:53536099-53537342	chr19	53536099	53537342	1	1	0	0	0	7576	240672	NM_001085390	ENSMUSG00000034765	Dusp5	Proximal	NA	NA	Proximal_anno	NA	NA	NA
chr19:9920893-9921208	chr19	9920893	9921208	0	0	0	0	0	180452	56473	NM_019699	ENSMUSG00000024665	Fads2	Distal	0	0	Interaction_anno	5.31606364176e-06	0	-997
chr19:9987224-9987492	chr19	9987224	9987492	0	0	0	0	0	114145	56473	NM_019699	ENSMUSG00000024665	Fads2	Proximal	2358.5	1	Interaction_anno	1.26244367508e-05	1	4003
chr1:135094750-135095725	chr1	135094750	135095725	2	1	0	1	0	-139298	329251	NM_001081307	ENSMUSG00000073557	Ppp1r12b	Distal	238	1	Interaction_anno	0.00476892	0	-1560
chr1:135094750-135095725	chr1	135094750	135095725	2	1	0	1	0	-139298	329251	NM_001081307	ENSMUSG00000073557	Ppp1r12b	Distal	238	1	Interaction_anno	0.00476892	0	-1560
chr1:164076484-164077382	chr1	164076484	164077382	2	1	0	1	0	14857	20343	NM_011346	ENSMUSG00000026581	Sell	Distal	1933.5	1	Interaction_anno	3.30944937613e-05	0	424
chr1:164076484-164077382	chr1	164076484	164077382	2	1	0	1	0	14857	20343	NM_011346	ENSMUSG00000026581	Sell	Distal	1933.5	1	Interaction_anno	3.30944937613e-05	0	424
chr1:165779881-165781767	chr1	165779881	165781767	1	0	0	1	0	-7857	12503	NM_031162	ENSMUSG00000005763	Cd247	Proximal	NA	NA	Proximal_anno	NA	NA	NA
chr1:165779881-165781767	chr1	165779881	165781767	1	0	0	1	0	-7857	12503	NM_031162	ENSMUSG00000005763	Cd247	Proximal	NA	NA	Proximal_anno	NA	NA	NA
chr1:165812613-165813097	chr1	165812613	165813097	1	0	0	0	1	24174	12503	NM_031162	ENSMUSG00000005763	Cd247	Distal	2855.5	1	Interaction_anno	6.83699145948e-05	0	-1181
chr1:165812613-165813097	chr1	165812613	165813097	1	0	0	0	1	24174	12503	NM_031162	ENSMUSG00000005763	Cd247	Distal	2855.5	1	Interaction_anno	6.83699145948e-05	0	-1181
chr1:165827806-165829270	chr1	165827806	165829270	0	0	0	0	0	39857	12503	NM_031162	ENSMUSG00000005763	Cd247	Distal	0	0	Interaction_anno	1.02018576092e-08	0	-1181
chr1:165844333-165845728	chr1	165844333	165845728	0	0	0	0	0	56349.5	12503	NM_031162	ENSMUSG00000005763	Cd247	Distal	0	0	Interaction_anno	3.41533013582e-13	0	-1181
chr1:165844333-165845728	chr1	165844333	165845728	0	0	0	0	0	1.4401e+06	80914	NM_030724	ENSMUSG00000026558	Uck2	Distal	31	1	Interaction_anno	0.00094896	1	2627
chr1:165853089-165854115	chr1	165853089	165854115	1	0	0	1	0	64921	12503	NM_031162	ENSMUSG00000005763	Cd247	Distal	3602.5	1	Interaction_anno	3.41533013582e-13	0	-1181
chr1:165853089-165854115	chr1	165853089	165854115	1	0	0	1	0	64921	12503	NM_031162	ENSMUSG00000005763	Cd247	Distal	3602.5	1	Interaction_anno	3.41533013582e-13	0	-1181
chr1:166153242-166153936	chr1	166153242	166153936	0	0	0	0	0	364908	12503	NM_031162	ENSMUSG00000005763	Cd247	Distal	0	0	Interaction_anno	3.94661578301e-09	-1	-6181
chr1:166154038-166154704	chr1	166154038	166154704	1	0	1	0	0	365690	12503	NM_031162	ENSMUSG00000005763	Cd247	Distal	0	0	Interaction_anno	3.94661578301e-09	-1	-6181
chr1:166154038-166154704	chr1	166154038	166154704	1	0	1	0	0	365690	12503	NM_031162	ENSMUSG00000005763	Cd247	Distal	0	0	Interaction_anno	3.94661578301e-09	-1	-6181
chr1:167220422-167221423	chr1	167220422	167221423	1	0	0	1	0	64204.5	80914	NM_030724	ENSMUSG00000026558	Uck2	Distal	-4077	-1	Interaction_anno	5.55692982966e-07	1	2627
chr1:167220422-167221423	chr1	167220422	167221423	1	0	0	1	0	64204.5	80914	NM_030724	ENSMUSG00000026558	Uck2	Distal	-4077	-1	Interaction_anno	5.55692982966e-07	1	2627
chr1:167230982-167231286	chr1	167230982	167231286	0	0	0	0	0	53993	80914	NM_030724	ENSMUSG00000026558	Uck2	Distal	1134.5	1	Interaction_anno	5.55692982966e-07	1	2627
chr1:167337269-167338090	chr1	167337269	167338090	0	0	0	0	0	-52552.5	80914	NM_030724	ENSMUSG00000026558	Uck2	Distal	0	0	Interaction_anno	0.0103738	1	2627
chr1:43264272-43265076	chr1	43264272	43265076	2	0	1	1	0	-181077	17974	NM_010879	ENSMUSG00000066877	Nck2	Distal	-325.5	-1	Interaction_anno	0.00418422	0	1749
chr1:43264272-43265076	chr1	43264272	43265076	2	0	1	1	0	-181077	17974	NM_010879	ENSMUSG00000066877	Nck2	Distal	-325.5	-1	Interaction_anno	0.00418422	0	1749
chr1:43299506-43300081	chr1	43299506	43300081	0	0	0	0	0	-145958	17974	NM_010879	ENSMUSG00000066877	Nck2	Distal	0	0	Interaction_anno	3.48341336688e-07	0	1749
chr1:43305504-43306347	chr1	43305504	43306347	0	0	0	0	0	-139826	17974	NM_010879	ENSMUSG00000066877	Nck2	Distal	-4074	-1	Interaction_anno	1.95660685469e-08	0	1749
chr1:43361415-43362481	chr1	43361415	43362481	1	0	0	1	0	-83803	17974	NM_010879	ENSMUSG00000066877	Nck2	Distal	0	0	Interaction_anno	7.54294504362e-06	0	1749
chr1:43361415-43362481	chr1	43361415	43362481	1	0	0	1	0	-83803	17974	NM_010879	ENSMUSG00000066877	Nck2	Distal	0	0	Interaction_anno	7.54294504362e-06	0	1749
chr1:43403353-43403910	chr1	43403353	43403910	1	0	0	0	1	-42119.5	17974	NM_010879	ENSMUSG00000066877	Nck2	Distal	0	0	Interaction_anno	0.000145335	0	1749
chr1:43403353-43403910	chr1	43403353	43403910	1	0	0	0	1	-42119.5	17974	NM_010879	ENSMUSG00000066877	Nck2	Distal	0	0	Interaction_anno	0.000145335	0	1749
chr1:43456625-43457362	chr1	43456625	43457362	0	0	0	0	0	11242.5	17974	NM_010879	ENSMUSG00000066877	Nck2	Distal	-3006	-1	Interaction_anno	7.597310616e-10	0	1749
chr1:43464987-43465378	chr1	43464987	43465378	1	0	0	0	1	19431.5	17974	NM_010879	ENSMUSG00000066877	Nck2	Distal	183	1	Interaction_anno	7.597310616e-10	0	1749
chr1:43464987-43465378	chr1	43464987	43465378	1	0	0	0	1	19431.5	17974	NM_010879	ENSMUSG00000066877	Nck2	Distal	183	1	Interaction_anno	7.597310616e-10	0	1749
chr1:43500050-43500802	chr1	43500050	43500802	1	0	0	0	1	54675	17974	NM_010879	ENSMUSG00000066877	Nck2	Distal	0	0	Interaction_anno	7.78963575634e-12	0	1749
chr1:43500050-43500802	chr1	43500050	43500802	1	0	0	0	1	54675	17974	NM_010879	ENSMUSG00000066877	Nck2	Distal	0	0	Interaction_anno	7.78963575634e-12	0	1749
chr1:43538749-43539228	chr1	43538749	43539228	0	0	0	0	0	93237.5	17974	NM_010879	ENSMUSG00000066877	Nck2	Distal	0	0	Interaction_anno	2.51451258816e-14	0	1749
chr1:43542070-43543070	chr1	43542070	43543070	2	0	0	1	1	96819	17974	NM_010879	ENSMUSG00000066877	Nck2	Distal	2570.5	1	Interaction_anno	2.51451258816e-14	0	1749
chr1:43542070-43543070	chr1	43542070	43543070	2	0	0	1	1	96819	17974	NM_010879	ENSMUSG00000066877	Nck2	Distal	2570.5	1	Interaction_anno	2.51451258816e-14	0	1749
chr1:43561905-43562807	chr1	43561905	43562807	2	0	0	0	2	116605	17974	NM_010879	ENSMUSG00000066877	Nck2	Distal	0	0	Interaction_anno	3.09194786482e-17	0	1749
chr1:43561905-43562807	chr1	43561905	43562807	2	0	0	0	2	116605	17974	NM_010879	ENSMUSG00000066877	Nck2	Distal	0	0	Interaction_anno	3.09194786482e-17	0	1749
chr1:43635455-43636047	chr1	43635455	43636047	0	0	0	0	0	190000	17974	NM_010879	ENSMUSG00000066877	Nck2	Distal	751.5	1	Interaction_anno	0.0130303	0	1749
chr1:43667468-43668265	chr1	43667468	43668265	1	0	0	0	1	222116	17974	NM_010879	ENSMUSG00000066877	Nck2	Distal	-2133	-1	Interaction_anno	0.0436769	0	1749
chr1:43667468-43668265	chr1	43667468	43668265	1	0	0	0	1	222116	17974	NM_010879	ENSMUSG00000066877	Nck2	Distal	-2133	-1	Interaction_anno	0.0436769	0	1749
chr1:59150535-59151041	chr1	59150535	59151041	0	0	0	0	0	86443	74018	NM_028717	ENSMUSG00000026024	Als2	Distal	-4211.5	-1	Interaction_anno	0.0082009	0	-269
chr1:60702532-60703416	chr1	60702532	60703416	2	1	0	1	0	-43414	12487	NM_007642	ENSMUSG00000026012	Cd28	Distal	2974.5	1	Interaction_anno	0.0434284	0	1112
chr1:60702532-60703416	chr1	60702532	60703416	2	1	0	1	0	-43414	12487	NM_007642	ENSMUSG00000026012	Cd28	Distal	2974.5	1	Interaction_anno	0.0434284	0	1112
chr1:60755427-60756233	chr1	60755427	60756233	0	0	0	0	0	9442	12487	NM_007642	ENSMUSG00000026012	Cd28	Proximal	0	0	Interaction_anno	8.67871178429e-10	0	1112
chr1:60755427-60756233	chr1	60755427	60756233	0	0	0	0	0	9442	12487	NM_007642	ENSMUSG00000026012	Cd28	Proximal	NA	NA	Proximal_anno	NA	NA	NA
chr1:60822993-60823258	chr1	60822993	60823258	0	0	0	0	0	76737.5	12487	NM_007642	ENSMUSG00000026012	Cd28	Distal	0	0	Interaction_anno	0.00812309	0	1112
chr1:75254301-75254623	chr1	75254301	75254623	0	0	0	0	0	9309	19275	NM_008985	ENSMUSG00000026204	Ptprn	Proximal	NA	NA	Proximal_anno	NA	NA	NA
chr1:75255742-75256007	chr1	75255742	75256007	0	0	0	0	0	7896	19275	NM_008985	ENSMUSG00000026204	Ptprn	Proximal	NA	NA	Proximal_anno	NA	NA	NA
chr1:88456745-88457022	chr1	88456745	88457022	0	0	0	0	0	245308	320982	NM_177305	ENSMUSG00000049866	Arl4c	Distal	0	0	Interaction_anno	0.0037622	0	-309
chr1:88474467-88475169	chr1	88474467	88475169	0	0	0	0	0	227373	320982	NM_177305	ENSMUSG00000049866	Arl4c	Distal	-181.5	-1	Interaction_anno	1.04820527588e-17	0	-309
chr1:88475297-88475930	chr1	88475297	88475930	1	0	0	0	1	226578	320982	NM_177305	ENSMUSG00000049866	Arl4c	Distal	0	0	Interaction_anno	1.04820527588e-17	0	-309
chr1:88475297-88475930	chr1	88475297	88475930	1	0	0	0	1	226578	320982	NM_177305	ENSMUSG00000049866	Arl4c	Distal	0	0	Interaction_anno	1.04820527588e-17	0	-309
chr1:88562229-88562842	chr1	88562229	88562842	0	0	0	0	0	139656	320982	NM_177305	ENSMUSG00000049866	Arl4c	Distal	0	0	Interaction_anno	8.2843589518e-38	0	-309
chr1:88587024-88587801	chr1	88587024	88587801	0	0	0	0	0	114778	320982	NM_177305	ENSMUSG00000049866	Arl4c	Distal	0	0	Interaction_anno	5.47861434489e-16	0	-309
chr1:88595017-88595942	chr1	88595017	88595942	0	0	0	0	0	106712	320982	NM_177305	ENSMUSG00000049866	Arl4c	Distal	-4520	-1	Interaction_anno	5.67526413077e-08	0	-309
chr1:88610402-88611164	chr1	88610402	88611164	0	0	0	0	0	91408	320982	NM_177305	ENSMUSG00000049866	Arl4c	Distal	-4216.5	-1	Interaction_anno	1.08753010589e-08	0	-309
chr1:88622213-88622740	chr1	88622213	88622740	0	0	0	0	0	79714.5	320982	NM_177305	ENSMUSG00000049866	Arl4c	Distal	2477	1	Interaction_anno	1.08753010589e-08	0	-309
chr1:88641501-88642276	chr1	88641501	88642276	1	0	0	0	1	60302.5	320982	NM_177305	ENSMUSG00000049866	Arl4c	Distal	-3111	-1	Interaction_anno	7.8994650281e-17	0	-309
chr1:88641501-88642276	chr1	88641501	88642276	1	0	0	0	1	60302.5	320982	NM_177305	ENSMUSG00000049866	Arl4c	Distal	-3111	-1	Interaction_anno	7.8994650281e-17	0	-309
chr1:88654624-88655771	chr1	88654624	88655771	1	0	0	0	1	46993.5	320982	NM_177305	ENSMUSG00000049866	Arl4c	Distal	-4802	-1	Interaction_anno	7.97936875034e-05	0	-309
chr1:88654624-88655771	chr1	88654624	88655771	1	0	0	0	1	46993.5	320982	NM_177305	ENSMUSG00000049866	Arl4c	Distal	-4802	-1	Interaction_anno	7.97936875034e-05	0	-309
chr1:9807549-9808137	chr1	9807549	9808137	1	0	0	0	1	9713	170755	NM_133220	ENSMUSG00000025915	Sgk3	Proximal	NA	NA	Proximal_anno	NA	NA	NA
chr1:9807549-9808137	chr1	9807549	9808137	1	0	0	0	1	9713	170755	NM_133220	ENSMUSG00000025915	Sgk3	Proximal	NA	NA	Proximal_anno	NA	NA	NA
chr2:10010221-10010784	chr2	10010221	10010784	0	0	0	0	0	-131902	14462	NM_008091	ENSMUSG00000015619	Gata3	Distal	0	0	Interaction_anno	4.60574066524e-29	0	1100
chr2:10014978-10015618	chr2	10014978	10015618	0	0	0	0	0	-136698	14462	NM_008091	ENSMUSG00000015619	Gata3	Distal	298.5	1	Interaction_anno	4.60574066524e-29	0	1100
chr2:10026614-10027145	chr2	10026614	10027145	0	0	0	0	0	-148280	14462	NM_008091	ENSMUSG00000015619	Gata3	Distal	0	0	Interaction_anno	0.000382115	0	1100
chr2:10033756-10034077	chr2	10033756	10034077	0	0	0	0	0	-155316	14462	NM_008091	ENSMUSG00000015619	Gata3	Distal	3917	1	Interaction_anno	0.000382115	0	1100
chr2:103439694-103440172	chr2	103439694	103440172	0	0	0	0	0	-126377	99382	NM_178890	ENSMUSG00000032724	Abtb2	Distal	-66.5	-1	Interaction_anno	0.00143433	0	1190
chr2:103445668-103446123	chr2	103445668	103446123	0	0	0	0	0	-120414	99382	NM_178890	ENSMUSG00000032724	Abtb2	Distal	896	1	Interaction_anno	0.00143433	0	1190
chr2:103556535-103556993	chr2	103556535	103556993	0	0	0	0	0	-9546	99382	NM_178890	ENSMUSG00000032724	Abtb2	Proximal	NA	NA	Proximal_anno	NA	NA	NA
chr2:103583321-103583617	chr2	103583321	103583617	0	0	0	0	0	17159	99382	NM_178890	ENSMUSG00000032724	Abtb2	Distal	0	0	Interaction_anno	3.24773365082e-06	0	1190
chr2:103600139-103601937	chr2	103600139	103601937	3	1	1	1	0	34728	99382	NM_178890	ENSMUSG00000032724	Abtb2	Distal	0	0	Interaction_anno	5.69619270278e-11	0	1190
chr2:103600139-103601937	chr2	103600139	103601937	3	1	1	1	0	34728	99382	NM_178890	ENSMUSG00000032724	Abtb2	Distal	0	0	Interaction_anno	5.69619270278e-11	0	1190
chr2:103652073-103652812	chr2	103652073	103652812	1	0	0	0	1	86132.5	99382	NM_178890	ENSMUSG00000032724	Abtb2	Distal	2443	1	Interaction_anno	0.00213897	0	1190
chr2:103652073-103652812	chr2	103652073	103652812	1	0	0	0	1	86132.5	99382	NM_178890	ENSMUSG00000032724	Abtb2	Distal	2443	1	Interaction_anno	0.00213897	0	1190
chr2:103682048-103683482	chr2	103682048	103683482	2	1	0	0	1	116455	99382	NM_178890	ENSMUSG00000032724	Abtb2	Distal	0	0	Interaction_anno	2.35403027011e-26	0	1190
chr2:103682048-103683482	chr2	103682048	103683482	2	1	0	0	1	116455	99382	NM_178890	ENSMUSG00000032724	Abtb2	Distal	0	0	Interaction_anno	2.35403027011e-26	0	1190
chr2:103718711-103719381	chr2	103718711	103719381	0	0	0	0	0	152736	99382	NM_178890	ENSMUSG00000032724	Abtb2	Distal	0	0	Interaction_anno	1.79417852785e-16	0	1190
chr2:103744000-103744624	chr2	103744000	103744624	0	0	0	0	0	178002	99382	NM_178890	ENSMUSG00000032724	Abtb2	Distal	0	0	Interaction_anno	1.93925701303e-11	0	1190
chr2:11187118-11187652	chr2	11187118	11187652	1	0	0	0	1	-455407	16184	NM_008367	ENSMUSG00000026770	Il2ra	Distal	-2614.5	-1	Interaction_anno	2.41378236184e-05	0	-292
chr2:11187118-11187652	chr2	11187118	11187652	1	0	0	0	1	-455407	16184	NM_008367	ENSMUSG00000026770	Il2ra	Distal	-2614.5	-1	Interaction_anno	2.41378236184e-05	0	-292
chr2:11192325-11193631	chr2	11192325	11193631	0	0	0	0	0	-449814	16184	NM_008367	ENSMUSG00000026770	Il2ra	Distal	0	0	Interaction_anno	2.41378236184e-05	0	-292
chr2:11547685-11547957	chr2	11547685	11547957	0	0	0	0	0	-94971	16184	NM_008367	ENSMUSG00000026770	Il2ra	Proximal	-2178.5	-1	Interaction_anno	0.00337339	0	-292
chr2:11616599-11617400	chr2	11616599	11617400	1	0	0	0	1	-25792.5	16184	NM_008367	ENSMUSG00000026770	Il2ra	Distal	-3000	-1	Interaction_anno	5.18219196552e-31	0	-292
chr2:11616599-11617400	chr2	11616599	11617400	1	0	0	0	1	-25792.5	16184	NM_008367	ENSMUSG00000026770	Il2ra	Distal	-3000	-1	Interaction_anno	5.18219196552e-31	0	-292
chr2:11622695-11623580	chr2	11622695	11623580	3	1	0	1	1	-19654.5	16184	NM_008367	ENSMUSG00000026770	Il2ra	Distal	0	0	Interaction_anno	5.18219196552e-31	0	-292
chr2:11622695-11623580	chr2	11622695	11623580	3	1	0	1	1	-19654.5	16184	NM_008367	ENSMUSG00000026770	Il2ra	Distal	0	0	Interaction_anno	5.18219196552e-31	0	-292
chr2:11654900-11655668	chr2	11654900	11655668	0	0	0	0	0	12492	16184	NM_008367	ENSMUSG00000026770	Il2ra	Distal	0	0	Interaction_anno	4.19765514645e-14	0	-292
chr2:11657507-11658096	chr2	11657507	11658096	2	0	0	0	2	15009.5	16184	NM_008367	ENSMUSG00000026770	Il2ra	Distal	0	0	Interaction_anno	4.19765514645e-14	0	-292
chr2:11657507-11658096	chr2	11657507	11658096	2	0	0	0	2	15009.5	16184	NM_008367	ENSMUSG00000026770	Il2ra	Distal	0	0	Interaction_anno	4.19765514645e-14	0	-292
chr2:11663792-11664302	chr2	11663792	11664302	0	0	0	0	0	21255	16184	NM_008367	ENSMUSG00000026770	Il2ra	Distal	4047.5	1	Interaction_anno	4.19765514645e-14	0	-292
chr2:11710111-11710399	chr2	11710111	11710399	0	0	0	0	0	67463	16184	NM_008367	ENSMUSG00000026770	Il2ra	Proximal	255.5	1	Interaction_anno	1.76761199028e-10	0	-292
chr2:117399314-117400053	chr2	117399314	117400053	1	0	0	0	1	-56806.5	19419	NM_011246	ENSMUSG00000027347	Rasgrp1	Distal	0	0	Interaction_anno	3.61704830513e-15	0	377
chr2:117399314-117400053	chr2	117399314	117400053	1	0	0	0	1	-56806.5	19419	NM_011246	ENSMUSG00000027347	Rasgrp1	Distal	0	0	Interaction_anno	3.61704830513e-15	0	377
chr2:117412056-117412485	chr2	117412056	117412485	0	0	0	0	0	-69393.5	19419	NM_011246	ENSMUSG00000027347	Rasgrp1	Distal	-2729	-1	Interaction_anno	2.20639155106e-27	0	377
chr2:117417164-117418006	chr2	117417164	117418006	3	0	0	1	2	-74708	19419	NM_011246	ENSMUSG00000027347	Rasgrp1	Distal	0	0	Interaction_anno	2.20639155106e-27	0	377
chr2:117417164-117418006	chr2	117417164	117418006	3	0	0	1	2	-74708	19419	NM_011246	ENSMUSG00000027347	Rasgrp1	Distal	0	0	Interaction_anno	2.20639155106e-27	0	377
chr2:117417164-117418006	chr2	117417164	117418006	3	0	0	1	2	-74708	19419	NM_011246	ENSMUSG00000027347	Rasgrp1	Distal	0	0	Interaction_anno	2.20639155106e-27	0	377
chr2:117418326-117419164	chr2	117418326	117419164	1	0	0	0	1	-75868	19419	NM_011246	ENSMUSG00000027347	Rasgrp1	Distal	0	0	Interaction_anno	2.20639155106e-27	0	377
chr2:117418326-117419164	chr2	117418326	117419164	1	0	0	0	1	-75868	19419	NM_011246	ENSMUSG00000027347	Rasgrp1	Distal	0	0	Interaction_anno	2.20639155106e-27	0	377
chr2:117439114-117439745	chr2	117439114	117439745	0	0	0	0	0	-96552.5	19419	NM_011246	ENSMUSG00000027347	Rasgrp1	Distal	-570	-1	Interaction_anno	6.75633358743e-24	0	377
chr2:117446679-117447487	chr2	117446679	117447487	1	1	0	0	0	-104206	19419	NM_011246	ENSMUSG00000027347	Rasgrp1	Distal	2083.5	1	Interaction_anno	6.75633358743e-24	0	377
chr2:117446679-117447487	chr2	117446679	117447487	1	1	0	0	0	-104206	19419	NM_011246	ENSMUSG00000027347	Rasgrp1	Distal	2083.5	1	Interaction_anno	6.75633358743e-24	0	377
chr2:120423482-120424056	chr2	120423482	120424056	1	0	0	0	1	19873	76051	NM_172672	ENSMUSG00000062646	Ganc	Distal	0	0	Interaction_anno	1.92578767627e-12	0	-1396
chr2:120423482-120424056	chr2	120423482	120424056	1	0	0	0	1	19873	76051	NM_172672	ENSMUSG00000062646	Ganc	Distal	0	0	Interaction_anno	1.92578767627e-12	0	-1396
chr2:120499738-120500607	chr2	120499738	120500607	0	0	0	0	0	96276.5	76051	NM_172672	ENSMUSG00000062646	Ganc	Distal	0	0	Interaction_anno	8.77791838559e-05	0	-1396
chr2:120502116-120502591	chr2	120502116	120502591	1	0	0	0	1	98457.5	76051	NM_172672	ENSMUSG00000062646	Ganc	Distal	0	0	Interaction_anno	8.77791838559e-05	0	-1396
chr2:120502116-120502591	chr2	120502116	120502591	1	0	0	0	1	98457.5	76051	NM_172672	ENSMUSG00000062646	Ganc	Distal	0	0	Interaction_anno	8.77791838559e-05	0	-1396
chr2:125776732-125777774	chr2	125776732	125777774	0	0	0	0	0	714300	241633	NM_001080944	ENSMUSG00000060131	Atp8b4	Proximal	-2746.5	-1	Interaction_anno	0.0369724	-1	-2653
chr2:126467626-126468380	chr2	126467626	126468380	1	0	0	0	1	23550	241633	NM_001080944	ENSMUSG00000060131	Atp8b4	Distal	-1996.5	-1	Interaction_anno	3.68156594825e-07	-1	-2653
chr2:126467626-126468380	chr2	126467626	126468380	1	0	0	0	1	23550	241633	NM_001080944	ENSMUSG00000060131	Atp8b4	Distal	-1996.5	-1	Interaction_anno	3.68156594825e-07	-1	-2653
chr2:126474068-126474708	chr2	126474068	126474708	1	0	0	0	1	17165	241633	NM_001080944	ENSMUSG00000060131	Atp8b4	Distal	0	0	Interaction_anno	3.68156594825e-07	-1	-2653
chr2:126474068-126474708	chr2	126474068	126474708	1	0	0	0	1	17165	241633	NM_001080944	ENSMUSG00000060131	Atp8b4	Distal	0	0	Interaction_anno	3.68156594825e-07	-1	-2653
chr2:126483376-126483850	chr2	126483376	126483850	0	0	0	0	0	7940	241633	NM_001080944	ENSMUSG00000060131	Atp8b4	Proximal	NA	NA	Proximal_anno	NA	NA	NA
chr2:150578530-150579269	chr2	150578530	150579269	0	0	0	0	0	8485	13011	NM_009977	ENSMUSG00000068129	Cst7	Proximal	NA	NA	Proximal_anno	NA	NA	NA
chr2:156856242-156856831	chr2	156856242	156856831	0	0	0	0	0	30684.5	77799	NM_029983	ENSMUSG00000027636	Sla2	Proximal	-3463	-1	Interaction_anno	3.33202110748e-07	1	4721
chr2:156877588-156878354	chr2	156877588	156878354	0	0	0	0	0	9250	77799	NM_029983	ENSMUSG00000027636	Sla2	Proximal	NA	NA	Proximal_anno	NA	NA	NA
chr2:163253007-163254127	chr2	163253007	163254127	3	1	0	1	1	28113	269389	NM_001098799	ENSMUSG00000074607	Tox2	Distal	0	0	Interaction_anno	0.00105214	1	7046
chr2:163253007-163254127	chr2	163253007	163254127	3	1	0	1	1	28113	269389	NM_001098799	ENSMUSG00000074607	Tox2	Distal	0	0	Interaction_anno	0.00105214	1	7046
chr2:172378299-172378729	chr2	172378299	172378729	0	0	0	0	0	561807	12162	NM_007557	ENSMUSG00000008999	Bmp7	Proximal	3514.5	1	Interaction_anno	0.0029977	1	2821
chr2:172830968-172831594	chr2	172830968	172831594	0	0	0	0	0	109040	12162	NM_007557	ENSMUSG00000008999	Bmp7	Distal	-3718.5	-1	Interaction_anno	0.0327636	1	2821
chr2:172909158-172910183	chr2	172909158	172910183	1	0	1	0	0	30650.5	12162	NM_007557	ENSMUSG00000008999	Bmp7	Distal	-329	-1	Interaction_anno	4.603304099e-12	1	2821
chr2:172909158-172910183	chr2	172909158	172910183	1	0	1	0	0	30650.5	12162	NM_007557	ENSMUSG00000008999	Bmp7	Distal	-329	-1	Interaction_anno	4.603304099e-12	1	2821
chr2:173080789-173081204	chr2	173080789	173081204	0	0	0	0	0	-140676	12162	NM_007557	ENSMUSG00000008999	Bmp7	Distal	0	0	Interaction_anno	0.00154222	1	2821
chr2:173083342-173084308	chr2	173083342	173084308	2	1	0	0	1	-143504	12162	NM_007557	ENSMUSG00000008999	Bmp7	Distal	0	0	Interaction_anno	0.00154222	1	2821
chr2:173083342-173084308	chr2	173083342	173084308	2	1	0	0	1	-143504	12162	NM_007557	ENSMUSG00000008999	Bmp7	Distal	0	0	Interaction_anno	0.00154222	1	2821
chr2:173085857-173086207	chr2	173085857	173086207	0	0	0	0	0	-145711	12162	NM_007557	ENSMUSG00000008999	Bmp7	Distal	1032.5	1	Interaction_anno	0.00154222	1	2821
chr2:173089332-173089814	chr2	173089332	173089814	2	0	1	1	0	-149252	12162	NM_007557	ENSMUSG00000008999	Bmp7	Distal	4573.5	1	Interaction_anno	0.00154222	1	2821
chr2:173089332-173089814	chr2	173089332	173089814	2	0	1	1	0	-149252	12162	NM_007557	ENSMUSG00000008999	Bmp7	Distal	4573.5	1	Interaction_anno	0.00154222	1	2821
chr2:173229404-173230434	chr2	173229404	173230434	2	1	0	1	0	46614	65112	NM_022995	ENSMUSG00000038400	Pmepa1	Distal	-80.5	-1	Interaction_anno	6.09558314857e-05	0	-967
chr2:173229404-173230434	chr2	173229404	173230434	2	1	0	1	0	46614	65112	NM_022995	ENSMUSG00000038400	Pmepa1	Distal	-80.5	-1	Interaction_anno	6.09558314857e-05	0	-967
chr2:173246785-173247183	chr2	173246785	173247183	0	0	0	0	0	29549	65112	NM_022995	ENSMUSG00000038400	Pmepa1	Distal	1984.5	1	Interaction_anno	2.27082822904e-07	0	-967
chr2:173264670-173265276	chr2	173264670	173265276	0	0	0	0	0	11560	65112	NM_022995	ENSMUSG00000038400	Pmepa1	Distal	-26.5	-1	Interaction_anno	7.88506117983e-22	0	-967
chr2:173349304-173350365	chr2	173349304	173350365	0	0	0	0	0	-73301.5	65112	NM_022995	ENSMUSG00000038400	Pmepa1	Distal	-165	-1	Interaction_anno	3.04962070235e-05	0	-967
chr2:173349304-173350365	chr2	173349304	173350365	0	0	0	0	0	-73301.5	65112	NM_022995	ENSMUSG00000038400	Pmepa1	Distal	4835	1	Interaction_anno	0.0221723	0	-967
chr2:173377535-173378087	chr2	173377535	173378087	0	0	0	0	0	-101278	65112	NM_022995	ENSMUSG00000038400	Pmepa1	Distal	2811.5	1	Interaction_anno	0.00142721	0	-967
chr2:173416629-173417252	chr2	173416629	173417252	0	0	0	0	0	-140408	65112	NM_022995	ENSMUSG00000038400	Pmepa1	Distal	-3059	-1	Interaction_anno	0.00022238	0	-967
chr2:173454833-173456354	chr2	173454833	173456354	2	0	0	0	2	-179060	65112	NM_022995	ENSMUSG00000038400	Pmepa1	Distal	0	0	Interaction_anno	2.73018425408e-06	0	-967
chr2:173454833-173456354	chr2	173454833	173456354	2	0	0	0	2	-179060	65112	NM_022995	ENSMUSG00000038400	Pmepa1	Distal	0	0	Interaction_anno	2.73018425408e-06	0	-967
[truncated: 286 more rows]

## Sheet: Table S1E
Supplemntary table 1E
[truncated: 150 more rows]

## Sheet: Table SF
Supplemntary table 1F
[truncated: 308 more rows]

## Sheet: Table S1G
Supplemntary table 1G
[truncated: 20,792 more rows]

[truncated: 1 more sheets: Table S1H]
